# Supplementary material for: Ontogeny shapes individual dietary specialization in female European brown bears (Ursus arctos)
Source: Nat Commun. 2024 Nov 29;15:10406. doi: 10.1038/s41467-024-54722-z (PMC11607087; doi:10.1038/s41467-024-54722-z)
Supplement: Supplementary file 4 — Source Data [file 41467_2024_54722_MOESM4_ESM.xlsx]

## Sheet: Figure3A
BearID	trophicpos	mother	motherblupTP	time.separated
W0010	2.55882	W9403	2.82108	8
W0010	2.75588	W9403	2.82108	6
W0015	2.87059	W8904	2.87556	3
W0015	2.87941	W8904	2.87556	3
W0018	2.87647	W9504	2.84694	2
W0018	2.85588	W9504	2.84694	6
W0018	2.72647	W9504	2.84694	4
W0021	2.82059	W9008	2.63719	3
W0021	2.76765	W9008	2.63719	3
W0104	2.69118	W9909	2.76252	14
W0104	2.88235	W9909	2.76252	9
W0104	2.74412	W9909	2.76252	11
W0104	2.75294	W9909	2.76252	5
W0104	2.76471	W9909	2.76252	15
W0104	2.77941	W9909	2.76252	8
W0107	2.86765	W9003	2.86752	8
W0107	2.96176	W9003	2.86752	4
W0107	2.86765	W9003	2.86752	6
W0107	2.78529	W9003	2.86752	2
W0107	2.97059	W9003	2.86752	2
W0120	2.68235	W9007	2.74836	2
W0120	2.56176	W9007	2.74836	1
W0120	2.55882	W9007	2.74836	3
W0208	2.63235	W0109	2.68434	3
W0208	2.62353	W0109	2.68434	2
W0209	2.86765	W0109	2.68434	5
W0209	2.92353	W0109	2.68434	3
W0209	2.77941	W0109	2.68434	2
W0212	2.96765	W9307	2.82311	5
W0212	2.85588	W9307	2.82311	3
W0212	2.98824	W9307	2.82311	4
W0217	2.87353	W9403	2.82108	6
W0217	2.70882	W9403	2.82108	3
W0217	2.71176	W9403	2.82108	2
W0217	2.85	W9403	2.82108	11
W0217	3.03235	W9403	2.82108	5
W0217	2.79412	W9403	2.82108	9
W0219	2.91176	W9008	2.63719	14
W0219	2.81765	W9008	2.63719	9
W0219	2.91176	W9008	2.63719	8
W0219	2.88529	W9008	2.63719	3
W0221	2.63235	W9404	2.70026	3
W0303	2.70588	W8906	2.79612	10
W0303	2.82941	W8906	2.79612	8
W0303	2.84412	W8906	2.79612	4
W0303	2.68824	W8906	2.79612	2
W0410	2.85588	W9307	2.82311	3
W0410	2.79706	W9307	2.82311	2
W0411	2.91765	W9307	2.82311	2
W0411	2.89706	W9307	2.82311	5
W0411	2.87353	W9307	2.82311	4
W0411	2.97353	W9307	2.82311	3
W0415	2.76176	W9913	2.70206	3
W0416	2.8	W9913	2.70206	3
W0422	2.7	W0004	2.74518	5
W0422	2.84412	W0004	2.74518	3
W0422	2.83235	W0004	2.74518	2
W0422	2.82941	W0004	2.74518	4
W0503	2.85588	W9806	2.79369	4
W0503	2.9	W9806	2.79369	3
W0503	2.86471	W9806	2.79369	2
W0504	2.84706	W0326	2.73317	2
W0504	2.71176	W0326	2.73317	4
W0507	2.89118	W8906	2.79612	2
W0507	2.76176	W8906	2.79612	4
W0507	2.69412	W8906	2.79612	3
W0605	2.79118	W0229	2.81397	10
W0605	2.86471	W0229	2.81397	5
W0605	2.78824	W0229	2.81397	6
W0605	2.85	W0229	2.81397	4
W0605	2.83235	W0229	2.81397	7
W0610	2.65	W0425	2.75991	2
W0610	2.73824	W0425	2.75991	4
W0610	2.79118	W0425	2.75991	7
W0610	2.76471	W0425	2.75991	4
W0610	2.75294	W0425	2.75991	3
W0610	2.88529	W0425	2.75991	6
W0610	2.60588	W0425	2.75991	5
W0611	3.09118	W0425	2.75991	7
W0611	2.71765	W0425	2.75991	4
W0611	2.78529	W0425	2.75991	6
W0611	2.83235	W0425	2.75991	5
W0611	2.66471	W0425	2.75991	3
W0616	2.76176	W0237	2.6803	3
W0616	2.79412	W0237	2.6803	4
W0620	2.77059	W0004	2.74518	6
W0620	2.85	W0004	2.74518	3
W0620	2.82647	W0004	2.74518	2
W0620	2.90882	W0004	2.74518	7
W0620	2.89706	W0004	2.74518	9
W0621	2.74412	W9913	2.70206	3
W0621	2.77059	W9913	2.70206	10
W0621	2.81471	W9913	2.70206	5
W0621	2.70882	W9913	2.70206	7
W0622	2.80294	W9913	2.70206	3
W0622	2.63235	W9913	2.70206	4
W0623	2.62059	W9914	2.79071	10
W0623	2.72941	W9914	2.79071	3
W0623	2.76471	W9914	2.79071	5
W0703	2.87941	W9806	2.79369	3
W0703	2.69706	W9806	2.79369	2
W0703	2.88529	W9806	2.79369	4
W0706	2.72647	W9814	2.78294	2
W0706	2.83235	W9814	2.78294	8
W0713	2.99118	W0517	2.812	5
W0713	2.86471	W0517	2.812	2
W0713	2.84706	W0517	2.812	7
W0806	2.82059	W0010	2.71479	3
W0806	2.96765	W0010	2.71479	5
W0806	2.56176	W0010	2.71479	1
W0806	2.79118	W0010	2.71479	4
W0806	2.62647	W0010	2.71479	2
W0813	2.68529	W9101	2.77615	1
W0814	2.55	W9101	2.77615	1
W0818	2.75882	W0237	2.6803	8
W0818	2.73529	W0237	2.6803	4
W0818	2.65588	W0237	2.6803	3
W0818	2.73824	W0237	2.6803	5
W0818	2.45294	W0237	2.6803	1
W0820	2.67647	W0237	2.6803	2
W0820	2.72353	W0237	2.6803	4
W0820	2.68824	W0237	2.6803	3
W0820	2.54706	W0237	2.6803	1
W0825	2.80882	W0425	2.75991	5
W0825	2.60294	W0425	2.75991	1
W0825	2.67941	W0425	2.75991	4
W0904	2.93824	W0229	2.81397	2
W1011	2.94706	W0826	2.82486	2
W1017	2.86176	W0237	2.6803	3
W1017	2.80588	W0237	2.6803	6
W1110	2.84412	W0326	2.73317	4
W1110	2.92353	W0326	2.73317	5
W1112	2.89706	W0623	2.73345	5
W1205	3.06471	W0104	2.77678	2
W1206	3.27941	W0104	2.77678	3
W1206	3.13529	W0104	2.77678	2
W1209	2.81176	W0716	2.72398	4
W1304	2.86765	W9403	2.82108	3
W1305	2.89118	W0303	2.77531	3
W1408	3.26176	W0620	2.83693	1
W9101	2.73235	W8906	2.79612	10
W9101	2.78235	W8906	2.79612	14
W9101	2.82353	W8906	2.79612	12
W9101	2.84118	W8906	2.79612	6
W9101	2.67353	W8906	2.79612	7
W9207	2.51176	W8808	2.7185	4
W9208	3.05	W8808	2.7185	5
W9208	2.81765	W8808	2.7185	4
W9208	2.60882	W8808	2.7185	1
W9306	2.58824	W8906	2.79612	5
W9307	2.78529	W8906	2.79612	3
W9307	2.87353	W8906	2.79612	7
W9307	2.78824	W8906	2.79612	11
W9307	2.87941	W8906	2.79612	4
W9307	2.82059	W8906	2.79612	9
W9308	2.74706	W8811	2.95371	14
W9308	2.99118	W8811	2.95371	7
W9308	2.72059	W8811	2.95371	17
W9308	2.67059	W8811	2.95371	20
W9308	2.72353	W8811	2.95371	9
W9310	2.64412	W9308	2.77645	5
W9310	2.41176	W9308	2.77645	10
W9310	2.84706	W9308	2.77645	3
W9310	2.60882	W9308	2.77645	7
W9402	3.15588	W8808	2.7185	3
W9403	2.90882	W8808	2.7185	6
W9403	2.94706	W8808	2.7185	18
W9403	2.78529	W8808	2.7185	8
W9403	2.76765	W8808	2.7185	12
W9403	2.85294	W8808	2.7185	10
W9403	2.8	W8808	2.7185	16
W9403	2.99412	W8808	2.7185	19
W9403	2.67059	W8808	2.7185	15
W9403	2.88824	W8808	2.7185	13
W9403	2.63529	W8808	2.7185	2
W9403	2.80882	W8808	2.7185	3
W9404	2.67941	W9008	2.63719	8
W9404	2.66176	W9008	2.63719	5
W9404	2.75882	W9008	2.63719	10
W9404	2.71471	W9008	2.63719	3
W9404	2.56765	W9008	2.63719	2
W9502	2.60294	W9308	2.77645	9
W9502	2.93235	W9308	2.77645	5
W9502	2.70588	W9308	2.77645	7
W9504	2.8	W9308	2.77645	1
W9504	2.88235	W9308	2.77645	2
W9504	2.93824	W9308	2.77645	5
W9507	2.75294	W8906	2.79612	2
W9507	2.86471	W8906	2.79612	4
W9507	2.54118	W8906	2.79612	1
W9507	2.75588	W8906	2.79612	3
W9602	2.97647	W9003	2.86752	1
W9605	3.28235	W8811	2.95371	1
W9615	2.75	W8905	2.81965	7
W9615	2.92647	W8905	2.81965	11
W9615	2.75294	W8905	2.81965	13
W9615	2.61176	W8905	2.81965	9
W9615	2.82647	W8905	2.81965	15
W9804	2.73529	W9008	2.63719	3
W9804	2.68529	W9008	2.63719	5
W9814	2.69412	W9308	2.77645	11
W9814	2.69706	W9308	2.77645	8
W9814	2.6	W9308	2.77645	5
W9814	2.81471	W9308	2.77645	2
W9814	3.10294	W9308	2.77645	13
W9908	2.78235	W9003	2.86752	1
W9913	2.64412	W9404	2.70026	7
W9913	2.55	W9404	2.70026	5
W9913	2.78529	W9404	2.70026	3
W9914	2.81765	W9404	2.70026	14
W9914	2.79706	W9404	2.70026	7
W9914	2.75588	W9404	2.70026	3
W9914	2.77353	W9404	2.70026	10

## Sheet: Figure4A
BearID	sex	trophicpos	mother	motherblupTP	time.separated
W0014	M	2.98235	W8904	2.87556	1
W0018	F	2.87647	W9504	2.84694	2
W0107	F	2.78529	W9003	2.86752	2
W0107	F	2.97059	W9003	2.86752	2
W0120	F	2.68235	W9007	2.74836	2
W0120	F	2.56176	W9007	2.74836	1
W0208	F	2.62353	W0109	2.68434	2
W0209	F	2.77941	W0109	2.68434	2
W0217	F	2.71176	W9403	2.82108	2
W0303	F	2.68824	W8906	2.79612	2
W0407	F	2.89706	W0234	2.76902	2
W0410	F	2.79706	W9307	2.82311	2
W0411	F	2.91765	W9307	2.82311	2
W0422	F	2.83235	W0004	2.74518	2
W0503	F	2.86471	W9806	2.79369	2
W0504	F	2.84706	W0326	2.73317	2
W0507	F	2.89118	W8906	2.79612	2
W0610	F	2.65	W0425	2.75991	2
W0612	M	2.82059	W9308	2.77645	1
W0612	M	2.76765	W9308	2.77645	2
W0613	M	2.75882	W9308	2.77645	1
W0620	F	2.82647	W0004	2.74518	2
W0625	M	2.84118	W9007	2.74836	2
W0703	F	2.69706	W9806	2.79369	2
W0706	F	2.72647	W9814	2.78294	2
W0713	F	2.86471	W0517	2.812	2
W0806	F	2.56176	W0010	2.71479	1
W0806	F	2.62647	W0010	2.71479	2
W0810	M	3.28529	W0004	2.74518	2
W0810	M	2.72059	W0004	2.74518	1
W0811	M	3.00588	W0004	2.74518	2
W0811	M	2.73235	W0004	2.74518	1
W0812	M	2.94412	W0004	2.74518	2
W0812	M	2.69706	W0004	2.74518	1
W0813	F	2.68529	W9101	2.77615	1
W0814	F	2.55	W9101	2.77615	1
W0818	F	2.45294	W0237	2.6803	1
W0820	F	2.67647	W0237	2.6803	2
W0820	F	2.54706	W0237	2.6803	1
W0824	M	2.70588	W0425	2.75991	1
W0825	F	2.60294	W0425	2.75991	1
W0901	M	2.96765	W0104	2.77678	1
W0902	M	3.32059	W0104	2.77678	1
W0903	M	2.92941	W0229	2.81397	1
W0904	F	2.93824	W0229	2.81397	2
W0908	M	3.01765	W9403	2.82108	2
W0910	M	2.72647	W9615	2.77938	2
W1010	M	2.95588	W0826	2.82486	1
W1011	F	2.94706	W0826	2.82486	2
W1103	M	2.75	W0217	2.82324	2
W1103	M	2.9	W0217	2.82324	1
W1205	F	3.06471	W0104	2.77678	2
W1206	F	3.13529	W0104	2.77678	2
W1408	F	3.26176	W0620	2.83693	1
W9208	F	2.60882	W8808	2.7185	1
W9401	M	2.92647	W8904	2.87556	1
W9401	M	2.92353	W8904	2.87556	2
W9403	F	2.63529	W8808	2.7185	2
W9404	F	2.56765	W9008	2.63719	2
W9407	M	2.57059	W9007	2.74836	2
W9504	F	2.8	W9308	2.77645	1
W9504	F	2.88235	W9308	2.77645	2
W9506	M	2.66765	W8906	2.79612	2
W9507	F	2.75294	W8906	2.79612	2
W9507	F	2.54118	W8906	2.79612	1
W9508	M	2.6	W8906	2.79612	1
W9508	M	2.92941	W8906	2.79612	2
W9601	F	2.90294	W9003	2.86752	2
W9601	F	2.97941	W9003	2.86752	1
W9602	F	2.97647	W9003	2.86752	1
W9605	F	3.28235	W8811	2.95371	1
W9609	M	2.75	W9008	2.63719	2
W9610	M	2.65882	W9008	2.63719	2
W9611	M	2.81471	W8808	2.7185	1
W9611	M	2.69412	W8808	2.7185	2
W9612	M	2.86765	W8808	2.7185	2
W9612	M	2.77353	W8808	2.7185	1
W9614	M	2.79706	W8905	2.81965	2
W9806	F	2.80588	W0121	2.78637	2
W9812	F	3.04118	W9308	2.77645	1
W9814	F	2.81471	W9308	2.77645	2
W9907	M	2.87059	W9003	2.86752	1
W9908	F	2.78235	W9003	2.86752	1
W9918	M	2.94118	W8906	2.79612	1
W9918	M	2.97941	W8906	2.79612	2
W9920	M	2.98824	W8906	2.79612	1

## Sheet: Figure4B
BearID	sex	trophicpos	father	fatherblupTP	time.separated
W0107	F	2.78529	W0801	3.0356	2
W0107	F	2.97059	W0801	3.0356	2
W0120	F	2.68235	W0108	2.92291	2
W0120	F	2.56176	W0108	2.92291	1
W0303	F	2.68824	W0012	3.05071	2
W0407	F	2.89706	W9401	2.97179	2
W0422	F	2.83235	W9401	2.97179	2
W0503	F	2.86471	W0233	2.99544	2
W0504	F	2.84706	W9301	2.93719	2
W0507	F	2.89118	W0230	3.1313	2
W0613	M	2.75882	W0801	3.0356	1
W0703	F	2.69706	W0012	3.05071	2
W0706	F	2.72647	W0327	3.0161	2
W0806	F	2.56176	W0230	3.1313	1
W0806	F	2.62647	W0230	3.1313	2
W0813	F	2.68529	W0717	3.08284	1
W0824	M	2.70588	W0235	3.03289	1
W0825	F	2.60294	W0235	3.03289	1
W0904	F	2.93824	W0718	3.08168	2
W0908	M	3.01765	W0717	3.08284	2
W1010	M	2.95588	W0718	3.08168	1
W1011	F	2.94706	W0718	3.08168	2
W1408	F	3.26176	W1320	3.08492	1
W9403	F	2.63529	W8607	3.16341	2
W9404	F	2.56765	W9811	2.92856	2
W9407	M	2.57059	W9811	2.92856	2
W9504	F	2.8	W8807	2.9536	1
W9504	F	2.88235	W8807	2.9536	2
W9506	M	2.66765	W8607	3.16341	2
W9507	F	2.75294	W8607	3.16341	2
W9507	F	2.54118	W8607	3.16341	1
W9508	M	2.6	W8607	3.16341	1
W9508	M	2.92941	W8607	3.16341	2
W9609	M	2.75	W9505	3.06551	2
W9610	M	2.65882	W9505	3.06551	2
W9812	F	3.04118	W8807	2.9536	1
W9814	F	2.81471	W8807	2.9536	2
W9918	M	2.94118	W9807	3.2179	1
W9918	M	2.97941	W9807	3.2179	2
W9920	M	2.98824	W9807	3.2179	1

## Sheet: SupplementaryFigure1
c13	n15	Species	BearID
-22.62	5.02	Brown bear	W0001
-22.7	5.13	Brown bear	W0002
-22.45	5.47	Brown bear	W0002
-22.58	4.56	Brown bear	W0003
-22.3	4.62	Brown bear	W0004
-22.42	4.27	Brown bear	W0004
-22.58	4.02	Brown bear	W0004
-22.71	4.47	Brown bear	W0004
-22.79	4.24	Brown bear	W0004
-22.61	4.06	Brown bear	W0004
-23.33	4.37	Brown bear	W0010
-22.48	3.7	Brown bear	W0010
-22.62	5.64	Brown bear	W0012
-22.79	5.04	Brown bear	W0012
-23.06	5.9	Brown bear	W0012
-23.2	5.85	Brown bear	W0012
-23.11	6.36	Brown bear	W0012
-22.97	5.92	Brown bear	W0012
-22.95	6.56	Brown bear	W0012
-23.06	6.31	Brown bear	W0013
-22.83	5.8	Brown bear	W0013
-22.95	5.98	Brown bear	W0013
-22.41	5.53	Brown bear	W0013
-22.55	5.36	Brown bear	W0013
-23.04	5.76	Brown bear	W0013
-22.51	6.46	Brown bear	W0013
-22.87	5.14	Brown bear	W0014
-22.27	4.76	Brown bear	W0015
-22.39	4.79	Brown bear	W0015
-22.41	5.68	Brown bear	W0016
-22.23	4.78	Brown bear	W0018
-22.82	4.27	Brown bear	W0018
-23.01	4.71	Brown bear	W0018
-22.96	4.59	Brown bear	W0021
-22.56	4.41	Brown bear	W0021
-22.58	4.03	Brown bear	W0101
-22.61	4.66	Brown bear	W0101
-23.1	4.8	Brown bear	W0101
-23.07	5	Brown bear	W0101
-22.56	4.68	Brown bear	W0102
-22.88	4.74	Brown bear	W0102
-22.81	4.32	Brown bear	W0103
-22.73	4.36	Brown bear	W0104
-22.61	4.45	Brown bear	W0104
-22.78	4.8	Brown bear	W0104
-22.88	4.33	Brown bear	W0104
-23.19	4.15	Brown bear	W0104
-23.38	4.4	Brown bear	W0104
-22.39	5.1	Brown bear	W0107
-22.08	4.47	Brown bear	W0107
-22.64	5.07	Brown bear	W0107
-22.6	4.75	Brown bear	W0107
-22.75	4.75	Brown bear	W0107
-22.54	4.47	Brown bear	W0108
-22.44	4.13	Brown bear	W0109
-22.44	3.81	Brown bear	W0109
-23.14	3.93	Brown bear	W0109
-22.94	3.59	Brown bear	W0110
-22.61	4.65	Brown bear	W0111
-22.93	3.71	Brown bear	W0120
-22.72	4.12	Brown bear	W0120
-22.39	3.7	Brown bear	W0120
-22.42	4.42	Brown bear	W0121
-22.59	4.08	Brown bear	W0122
-22.74	4.38	Brown bear	W0201
-22.78	4.54	Brown bear	W0201
-23.02	4.98	Brown bear	W0201
-23.04	4.99	Brown bear	W0202
-22.87	3.92	Brown bear	W0208
-22.61	3.95	Brown bear	W0208
-22.71	4.45	Brown bear	W0209
-22.96	4.94	Brown bear	W0209
-23.18	4.75	Brown bear	W0209
-22.9	4.71	Brown bear	W0212
-23.04	5.16	Brown bear	W0212
-23.28	5.09	Brown bear	W0212
-23.03	4.22	Brown bear	W0217
-23.66	4.21	Brown bear	W0217
-23.02	5.31	Brown bear	W0217
-22.57	4.77	Brown bear	W0217
-22.96	4.5	Brown bear	W0217
-23.12	4.69	Brown bear	W0217
-23.27	4.81	Brown bear	W0219
-23.5	4.9	Brown bear	W0219
-23.26	4.58	Brown bear	W0219
-23.96	4.9	Brown bear	W0219
-22.77	3.95	Brown bear	W0221
-22.83	4.49	Brown bear	W0222
-22.13	4.6	Brown bear	W0224
-22.74	4.41	Brown bear	W0225
-22.49	5.07	Brown bear	W0226
-22.22	5.02	Brown bear	W0226
-22.46	4.58	Brown bear	W0227
-22.45	4.37	Brown bear	W0228
-22.69	5.26	Brown bear	W0228
-23.41	4.63	Brown bear	W0228
-22.58	4.92	Brown bear	W0229
-22.4	4.65	Brown bear	W0229
-22.53	4.81	Brown bear	W0229
-22.74	4.34	Brown bear	W0229
-22.6	4.3	Brown bear	W0229
-22.9	4.37	Brown bear	W0229
-23.23	5.96	Brown bear	W0230
-22.94	5.26	Brown bear	W0230
-22.56	4.87	Brown bear	W0231
-23.36	4.61	Brown bear	W0231
-22.84	4.6	Brown bear	W0231
-22.63	4.86	Brown bear	W0231
-22.49	5.77	Brown bear	W0232
-22.71	4.94	Brown bear	W0233
-22.99	5.17	Brown bear	W0233
-22.62	4.59	Brown bear	W0234
-23.05	4.15	Brown bear	W0234
-22.86	5.35	Brown bear	W0235
-22.94	4.44	Brown bear	W0235
-23.09	5.22	Brown bear	W0235
-22.41	4.19	Brown bear	W0236
-22.82	3.64	Brown bear	W0236
-22.5	4.43	Brown bear	W0237
-22.69	3.82	Brown bear	W0237
-22.62	4.27	Brown bear	W0237
-22.69	4.01	Brown bear	W0237
-22.63	3.49	Brown bear	W0237
-22.32	3.99	Brown bear	W0238
-22.94	4.14	Brown bear	W0303
-22.42	4.67	Brown bear	W0303
-22.18	4.62	Brown bear	W0303
-22.89	4.2	Brown bear	W0303
-22.84	4.65	Brown bear	W0307
-22.3	4.98	Brown bear	W0323
-21.95	4.58	Brown bear	W0323
-23.1	5.15	Brown bear	W0323
-22.57	4.55	Brown bear	W0323
-22.52	4.43	Brown bear	W0324
-22.92	4.81	Brown bear	W0324
-22.76	4.16	Brown bear	W0325
-22.07	4.19	Brown bear	W0326
-22.35	3.95	Brown bear	W0326
-22.36	4.25	Brown bear	W0326
-22.56	4.4	Brown bear	W0326
-22.82	4.71	Brown bear	W0327
-22.64	4.23	Brown bear	W0328
-22.72	5.04	Brown bear	W0405
-22.59	4.85	Brown bear	W0407
-23.14	4.51	Brown bear	W0410
-23.18	4.71	Brown bear	W0410
-23.12	4.92	Brown bear	W0411
-23.44	5.11	Brown bear	W0411
-23.02	4.77	Brown bear	W0411
-22.94	4.85	Brown bear	W0411
-22.63	6.07	Brown bear	W0414
-22.45	4.39	Brown bear	W0415
-22.81	4.52	Brown bear	W0416
-22.61	4.63	Brown bear	W0422
-22.6	4.67	Brown bear	W0422
-22.53	4.62	Brown bear	W0422
-22.55	4.18	Brown bear	W0422
-23.06	5.47	Brown bear	W0423
-23.33	7.11	Brown bear	W0424
-23.18	6.55	Brown bear	W0424
-23.11	7.14	Brown bear	W0424
-23.54	6.57	Brown bear	W0424
-22.8	3.92	Brown bear	W0425
-22.94	4.81	Brown bear	W0425
-22.51	4.23	Brown bear	W0425
-22.68	4.31	Brown bear	W0425
-22.82	4.18	Brown bear	W0425
-23.49	4.65	Brown bear	W0425
-22.92	4.31	Brown bear	W0426
-23	4.58	Brown bear	W0427
-22.95	4.35	Brown bear	W0427
-22.83	5.53	Brown bear	W0501
-22.8	4.74	Brown bear	W0503
-22.54	4.86	Brown bear	W0503
-22.74	4.71	Brown bear	W0503
-22.35	4.68	Brown bear	W0504
-22.7	4.22	Brown bear	W0504
-22.57	4.83	Brown bear	W0507
-22.56	4.16	Brown bear	W0507
-22.31	4.39	Brown bear	W0507
-22.76	4.03	Brown bear	W0516
-22.35	4.88	Brown bear	W0517
-22.98	4.57	Brown bear	W0517
-22.06	4.26	Brown bear	W0517
-22.82	4.69	Brown bear	W0605
-22.58	4.74	Brown bear	W0605
-22.9	4.48	Brown bear	W0605
-23.13	4.63	Brown bear	W0605
-23.55	4.49	Brown bear	W0605
-22.46	4.01	Brown bear	W0610
-22.72	4.36	Brown bear	W0610
-22.66	4.4	Brown bear	W0610
-23.01	4.31	Brown bear	W0610
-22.34	3.86	Brown bear	W0610
-22.69	4.81	Brown bear	W0610
-23.06	4.49	Brown bear	W0610
-22.91	4.06	Brown bear	W0611
-23.02	4.24	Brown bear	W0611
-22.28	4.63	Brown bear	W0611
-22.68	4.47	Brown bear	W0611
-22.57	5.51	Brown bear	W0611
-22.78	4.59	Brown bear	W0612
-22.65	4.41	Brown bear	W0612
-22.59	4.38	Brown bear	W0613
-22.77	4.39	Brown bear	W0616
-22.73	4.5	Brown bear	W0616
-22.7	4.61	Brown bear	W0620
-22.54	4.69	Brown bear	W0620
-22.77	4.42	Brown bear	W0620
-23.13	4.89	Brown bear	W0620
-23.22	4.85	Brown bear	W0620
-22.37	4.33	Brown bear	W0621
-22.76	4.57	Brown bear	W0621
-23.11	4.21	Brown bear	W0621
-23.12	4.42	Brown bear	W0621
-23.1	4.53	Brown bear	W0622
-23.23	3.95	Brown bear	W0622
-22.63	4.28	Brown bear	W0623
-23.11	4.4	Brown bear	W0623
-23.63	3.91	Brown bear	W0623
-22.73	4.78	Brown bear	W0624
-22.74	4.57	Brown bear	W0624
-22.6	4.83	Brown bear	W0624
-22.85	4.66	Brown bear	W0625
-23.17	4.88	Brown bear	W0625
-22.71	4.79	Brown bear	W0625
-22.9	5	Brown bear	W0625
-23.17	5.41	Brown bear	W0625
-23.04	5.71	Brown bear	W0625
-23.27	5.37	Brown bear	W0625
-23.45	5.47	Brown bear	W0625
-23.01	4.44	Brown bear	W0626
-22.96	4.6	Brown bear	W0626
-22.93	4.29	Brown bear	W0626
-22.71	4.17	Brown bear	W0703
-22.73	4.79	Brown bear	W0703
-22.86	4.81	Brown bear	W0703
-23	4.27	Brown bear	W0706
-23.3	4.63	Brown bear	W0706
-22.83	4.74	Brown bear	W0713
-22.94	5.17	Brown bear	W0713
-23.17	4.68	Brown bear	W0713
-22.76	4.13	Brown bear	W0716
-23.2	3.94	Brown bear	W0716
-23.02	4.49	Brown bear	W0716
-23	4.09	Brown bear	W0716
-22.93	6.13	Brown bear	W0717
-22.71	5.83	Brown bear	W0717
-22.99	5.66	Brown bear	W0718
-22.88	5.36	Brown bear	W0718
-23.27	4.98	Brown bear	W0718
-23.09	5.4	Brown bear	W0718
-23.17	5.95	Brown bear	W0718
-22.78	6.72	Brown bear	W0718
-23.08	5.69	Brown bear	W0719
-22.84	5.34	Brown bear	W0719
-23.2	5.67	Brown bear	W0719
-23.08	5.53	Brown bear	W0719
-23.14	5.82	Brown bear	W0719
-23.43	6.9	Brown bear	W0719
-22.96	4.75	Brown bear	W0720
-22.95	4.41	Brown bear	W0720
-22.76	4.65	Brown bear	W0720
-22.97	4.48	Brown bear	W0720
-22.62	6.18	Brown bear	W0801
-22.61	5.58	Brown bear	W0802
-23.13	5.27	Brown bear	W0802
-23.34	5.64	Brown bear	W0802
-23.37	7	Brown bear	W0802
-22.63	5.73	Brown bear	W0803
-22.98	5.36	Brown bear	W0804
-23.08	6.18	Brown bear	W0805
-23.08	5.91	Brown bear	W0805
-22.95	6.07	Brown bear	W0805
-22.91	6.81	Brown bear	W0805
-22.95	6.55	Brown bear	W0805
-23.27	6.6	Brown bear	W0805
-22.98	3.71	Brown bear	W0806
-23.22	3.93	Brown bear	W0806
-22.57	4.59	Brown bear	W0806
-22.73	4.49	Brown bear	W0806
-22.86	5.09	Brown bear	W0806
-23.19	4.25	Brown bear	W0810
-23.57	6.17	Brown bear	W0810
-22.97	4.29	Brown bear	W0811
-22.65	5.22	Brown bear	W0811
-23.33	4.88	Brown bear	W0811
-23.49	5.24	Brown bear	W0811
-23	4.17	Brown bear	W0812
-22.75	5.01	Brown bear	W0812
-22.99	5.42	Brown bear	W0812
-23.41	5.11	Brown bear	W0812
-23.46	4.13	Brown bear	W0813
-23.9	3.67	Brown bear	W0814
-22.58	3.34	Brown bear	W0818
-22.15	4.03	Brown bear	W0818
-22.61	4.3	Brown bear	W0818
-22.72	4.31	Brown bear	W0818
-21.06	4.38	Brown bear	W0818
-22.74	3.66	Brown bear	W0820
-22.65	4.1	Brown bear	W0820
-22.4	4.14	Brown bear	W0820
-22.91	4.26	Brown bear	W0820
-23.13	4.2	Brown bear	W0824
-23.05	4.82	Brown bear	W0824
-23.1	3.85	Brown bear	W0825
-23.21	4.11	Brown bear	W0825
-23.45	4.55	Brown bear	W0825
-22.94	5.21	Brown bear	W0826
-22.55	4.11	Brown bear	W0826
-23.27	4.14	Brown bear	W0827
-23.05	5.14	Brown bear	W0827
-23.21	5.8	Brown bear	W0827
-23.22	5.09	Brown bear	W0901
-23.6	6.29	Brown bear	W0902
-23.08	4.96	Brown bear	W0903
-22.76	4.99	Brown bear	W0904
-23.27	5.26	Brown bear	W0908
-23.27	4.83	Brown bear	W0908
-22.8	4.27	Brown bear	W0910
-23.09	5.07	Brown bear	W0910
-23.48	5.93	Brown bear	W0910
-22.76	7.04	Brown bear	W0915
-23.24	4.69	Brown bear	W0916
-23.26	5.35	Brown bear	W0917
-23.17	5.99	Brown bear	W1001
-23.08	6.32	Brown bear	W1001
-22.88	5.05	Brown bear	W1010
-22.81	5.02	Brown bear	W1011
-22.97	4.73	Brown bear	W1017
-23.07	4.54	Brown bear	W1017
-22.96	4.18	Brown bear	W1018
-23.61	5.62	Brown bear	W1019
-23.18	5.9	Brown bear	W1019
-23.37	6.94	Brown bear	W1019
-23.32	6.83	Brown bear	W1020
-23.79	5.91	Brown bear	W1020
-22.8	4.86	Brown bear	W1103
-22.98	4.35	Brown bear	W1103
-23.08	4.67	Brown bear	W1110
-23.31	4.94	Brown bear	W1110
-23.44	4.85	Brown bear	W1112
-23.1	6.22	Brown bear	W1201
-22.62	4.62	Brown bear	W1203
-22.79	4.42	Brown bear	W1203
-23.8	5.17	Brown bear	W1203
-23.42	5.42	Brown bear	W1205
-23.75	5.66	Brown bear	W1206
-24.02	6.15	Brown bear	W1206
-23.75	5.71	Brown bear	W1208
-23.25	4.56	Brown bear	W1209
-23.4	4.6	Brown bear	W1210
-23.26	6.09	Brown bear	W1211
-23.32	4.75	Brown bear	W1304
-23.09	4.83	Brown bear	W1305
-22.4	4.62	Brown bear	W1312
-22.38	4.61	Brown bear	W1313
-22.42	4.8	Brown bear	W1314
-22.96	6.35	Brown bear	W1318
-22.46	4.93	Brown bear	W1319
-23.51	4.36	Brown bear	W1319
-22.57	5.57	Brown bear	W1320
-23.66	6.09	Brown bear	W1408
-22.49	5.94	Brown bear	W8607
-23.09	8.39	Brown bear	W8607
-22.33	5.06	Brown bear	W8807
-22.6	5.6	Brown bear	W8807
-22.55	5.81	Brown bear	W8807
-22.57	6.36	Brown bear	W8807
-23	5.35	Brown bear	W8807
-22.55	3.92	Brown bear	W8808
-22.34	4.19	Brown bear	W8808
-22.4	4.21	Brown bear	W8808
-22.46	4.3	Brown bear	W8808
-22.53	4.22	Brown bear	W8808
-22.18	4.69	Brown bear	W8811
-22.17	4.99	Brown bear	W8811
-22.23	6.1	Brown bear	W8811
-22.63	5.13	Brown bear	W8904
-22.42	5.17	Brown bear	W8904
-22.83	4.39	Brown bear	W8904
-23.22	4.75	Brown bear	W8904
-22.22	4.29	Brown bear	W8905
-22.44	4.98	Brown bear	W8905
-22.63	4.44	Brown bear	W8906
-22.48	4.82	Brown bear	W8906
-22.38	4.72	Brown bear	W8906
-22.64	4.65	Brown bear	W8906
-23.5	3.89	Brown bear	W8906
-22.31	5.03	Brown bear	W9003
-22.56	4.41	Brown bear	W9003
-22.58	5.1	Brown bear	W9003
-22.22	5.49	Brown bear	W9006
-22.32	5.84	Brown bear	W9006
-22.52	5.85	Brown bear	W9006
-22.25	5.75	Brown bear	W9006
-22.57	5.53	Brown bear	W9006
-22.55	4.25	Brown bear	W9007
-22.67	4.19	Brown bear	W9007
-23.01	3.26	Brown bear	W9008
-22.96	3.92	Brown bear	W9008
-22.9	3.92	Brown bear	W9008
-23.07	3.99	Brown bear	W9008
-23.02	7.25	Brown bear	W9011
-23.47	8.42	Brown bear	W9011
-23.6	8.39	Brown bear	W9011
-22.38	4.66	Brown bear	W9101
-22.81	4.09	Brown bear	W9101
-22.51	4.29	Brown bear	W9101
-22.57	4.6	Brown bear	W9101
-23.15	4.46	Brown bear	W9101
-22.03	5.37	Brown bear	W9202
-22.29	6.6	Brown bear	W9202
-22.54	6.19	Brown bear	W9202
-22.91	5.37	Brown bear	W9206
-23	3.54	Brown bear	W9207
-22.08	3.87	Brown bear	W9208
-22.02	4.58	Brown bear	W9208
-22.44	5.37	Brown bear	W9208
-22.79	6.73	Brown bear	W9301
-22.83	6.72	Brown bear	W9301
-22.57	5.59	Brown bear	W9301
-23.4	4.49	Brown bear	W9301
-22.97	5.57	Brown bear	W9301
-22.93	4.87	Brown bear	W9301
-22.97	4.82	Brown bear	W9301
-22.77	6.18	Brown bear	W9301
-22.49	3.8	Brown bear	W9306
-22.39	4.47	Brown bear	W9307
-22.7	4.79	Brown bear	W9307
-22.55	4.77	Brown bear	W9307
-22.7	4.59	Brown bear	W9307
-23.31	4.48	Brown bear	W9307
-22.15	5.17	Brown bear	W9308
-22.29	4.26	Brown bear	W9308
-22.45	4.34	Brown bear	W9308
-22.69	4.25	Brown bear	W9308
-22.66	4.08	Brown bear	W9308
-22.39	4.68	Brown bear	W9310
-22.15	3.99	Brown bear	W9310
-22.55	3.87	Brown bear	W9310
-22.58	3.2	Brown bear	W9310
-22.14	4.42	Brown bear	W9311
-22.42	4.78	Brown bear	W9311
-22.7	5.41	Brown bear	W9311
-22.64	5.17	Brown bear	W9311
-22.65	5.18	Brown bear	W9311
-23.22	4.98	Brown bear	W9311
-22.23	4.95	Brown bear	W9401
-22.64	4.94	Brown bear	W9401
-22.63	4.58	Brown bear	W9401
-22.61	4.88	Brown bear	W9401
-22.35	5.73	Brown bear	W9402
-22.69	3.96	Brown bear	W9403
-22.14	4.55	Brown bear	W9403
-22.28	4.89	Brown bear	W9403
-22.44	4.47	Brown bear	W9403
-22.62	4.7	Brown bear	W9403
-23.03	4.41	Brown bear	W9403
-22.84	4.82	Brown bear	W9403
-23.03	4.08	Brown bear	W9403
-22.95	4.52	Brown bear	W9403
-22.67	5.02	Brown bear	W9403
-23.1	5.18	Brown bear	W9403
-22.23	3.73	Brown bear	W9404
-22.45	4.23	Brown bear	W9404
-22.58	4.05	Brown bear	W9404
-22.88	4.11	Brown bear	W9404
-22.66	4.38	Brown bear	W9404
-22.35	3.74	Brown bear	W9407
-22.44	4.97	Brown bear	W9502
-22.86	4.2	Brown bear	W9502
-23.2	3.85	Brown bear	W9502
-22.36	4.52	Brown bear	W9504
-22.38	4.8	Brown bear	W9504
-22.39	4.99	Brown bear	W9504
-22.51	5.21	Brown bear	W9505
-22.67	5.86	Brown bear	W9505
-22.9	6.15	Brown bear	W9505
-23.25	6.2	Brown bear	W9505
-22.48	4.07	Brown bear	W9506
-22.09	4.85	Brown bear	W9506
-22.76	3.64	Brown bear	W9507
-22.3	4.36	Brown bear	W9507
-22.33	4.37	Brown bear	W9507
-22.07	4.74	Brown bear	W9507
-23.12	3.84	Brown bear	W9508
-22.67	4.96	Brown bear	W9508
-22.77	3.4	Brown bear	W9510
-23.24	7.74	Brown bear	W9510
-22.21	5.13	Brown bear	W9601
-22.59	4.87	Brown bear	W9601
-21.86	5.12	Brown bear	W9602
-21.7	6.16	Brown bear	W9605
-22.46	4.35	Brown bear	W9609
-22.53	4.04	Brown bear	W9610
-22.58	4.57	Brown bear	W9611
-22.46	4.16	Brown bear	W9611
-22.52	5.12	Brown bear	W9611
-22.33	4.43	Brown bear	W9612
-22.62	4.75	Brown bear	W9612
-22.75	5.55	Brown bear	W9612
-22.5	4.51	Brown bear	W9614
-22.3	4.35	Brown bear	W9615
-22.76	3.88	Brown bear	W9615
-22.85	4.95	Brown bear	W9615
-22.7	4.36	Brown bear	W9615
-22.15	4.61	Brown bear	W9615
-22.76	6.38	Brown bear	W9802
-22.31	4.3	Brown bear	W9804
-22.48	4.13	Brown bear	W9804
-22.25	4.54	Brown bear	W9806
-22.19	4.86	Brown bear	W9806
-22.42	4.17	Brown bear	W9806
-22.87	4.29	Brown bear	W9806
-23.01	4.63	Brown bear	W9806
-22.75	7.37	Brown bear	W9807
-22.61	5.99	Brown bear	W9811
-22.63	4.53	Brown bear	W9811
-22.94	5.45	Brown bear	W9811
-22.25	5.34	Brown bear	W9812
-22.47	4.57	Brown bear	W9814
-22.59	3.84	Brown bear	W9814
-22.55	4.17	Brown bear	W9814
-22.92	4.16	Brown bear	W9814
-22.65	5.55	Brown bear	W9814
-22.5	5.84	Brown bear	W9901
-22.39	3.86	Brown bear	W9903
-22.38	4.01	Brown bear	W9903
-22.51	4.07	Brown bear	W9903
-22.57	4.27	Brown bear	W9903
-21.7	5.21	Brown bear	W9904
-22.03	4.76	Brown bear	W9907
-22.16	4.46	Brown bear	W9908
-22.62	3.86	Brown bear	W9909
-23.08	4.75	Brown bear	W9909
-22.25	4.47	Brown bear	W9913
-22.63	3.67	Brown bear	W9913
-23	3.99	Brown bear	W9913
-22.19	4.37	Brown bear	W9914
-22.47	4.51	Brown bear	W9914
-22.76	4.43	Brown bear	W9914
-23.3	4.58	Brown bear	W9914
-22.76	5.26	Brown bear	W9916
-22.75	5.06	Brown bear	W9916
-22.54	4.87	Brown bear	W9916
-22.52	4.85	Brown bear	W9917
-22.42	5	Brown bear	W9918
-22.79	5.13	Brown bear	W9918
-22.14	5.66	Brown bear	W9918
-22.86	5.16	Brown bear	W9920
-22.65	5.98	Brown bear	W9921
-22.78	4.93	Brown bear	W9921
-22.71	6.14	Brown bear	W9921

## Sheet: SupplementaryFigure1B
Species	Number	Name	Region	PercentN	N15	PercentC	C13	Group	tdfc13	tdfn15
Alcesalces	H1574	moose	Sweden	14.3	6.05	44.25	-22.06	Mammals	4.6	4.9
Alcesalces	H1575	moose	Sweden	14.79	6.1	45.2	-22.03	Mammals	4.6	4.9
Alcesalces	H1576	moose	Sweden	14.4	4.76	43.78	-21.64	Mammals	4.6	4.9
Alcesalces	H1577	moose	Sweden	14.83	5.82	45.22	-21.26	Mammals	4.6	4.9
Alcesalces	H1578	moose	Sweden	12.99	5.45	45.66	-22.28	Mammals	4.6	4.9
Alcesalces	H1579	moose	Sweden	15.04	5.19	45.05	-21.21	Mammals	4.6	4.9
Alcesalces	H1580	moose	Sweden	14.18	5.56	45.91	-21.48	Mammals	4.6	4.9
Alcesalces	H1581	moose	Sweden	14.33	4.52	44.86	-21.9	Mammals	4.6	4.9
Alcesalces	H1582	moose	Sweden	15.07	6.21	45.41	-21.25	Mammals	4.6	4.9
Alcesalces	H1583	moose	Sweden	14.06	6.24	43.82	-21.97	Mammals	4.6	4.9
Alcesalces	H1584	moose	Sweden	14.64	7.09	46.44	-22	Mammals	4.6	4.9
Alcesalces	H1585	moose	Sweden	14.91	9.08	46.35	-22.13	Mammals	4.6	4.9
Alcesalces	H1586	moose	Sweden	14.24	7.74	44.84	-22.93	Mammals	4.6	4.9
Alcesalces	H1587	moose	Sweden	12.3	7.49	49.2	-22.82	Mammals	4.6	4.9
Alcesalces	H1588	moose	Sweden	14.58	8.4	46.01	-21.9	Mammals	4.6	4.9
Alcesalces	H1589	moose	Sweden	14.59	8.05	46.74	-22.08	Mammals	4.6	4.9
Alcesalces	H1590	moose	Sweden	14.18	6.33	44.09	-21.57	Mammals	4.6	4.9
Alcesalces	H1592	moose	Sweden	13.99	8.16	42.45	-21.38	Mammals	4.6	4.9
Alcesalces	H1593	moose	Sweden	13.91	7.57	44.23	-21.92	Mammals	4.6	4.9
Alcesalces	H1594	moose	Sweden	13.53	7.59	43.86	-21.6	Mammals	4.6	4.9
Alcesalces	H1595	moose	Sweden	13.51	7.23	44.16	-22.01	Mammals	4.6	4.9
Ants	F394	Formicidae	Tatra	10.34	8.55	43.19	-21.57	Insects	4.6	4.9
Ants	F395	Formicidae	Tatra	9.817	7.26	49.55	-21.13	Insects	4.6	4.9
Ants	F396	Formicidae	Tatra	11.56	11.66	45.21	-22.59	Insects	4.6	4.9
Ants	F397	Formicidae	Tatra	11.83	8.21	46.16	-22.24	Insects	4.6	4.9
Ants	F398	Formicidae	Tatra	10.53	7.66	46.18	-21.79	Insects	4.6	4.9
Ants	F399	Formicidae	Tatra	10.44	8	47	-21.08	Insects	4.6	4.9
Ants	F400	Formicidae	Tatra	9.273	5.62	45.93	-21.39	Insects	4.6	4.9
Ants	F401	Formicidae	Tatra	6.452	8.46	38.8	-21.9	Insects	4.6	4.9
Ants	F402	Formicidae	Tatra	7.604	9.1	41.95	-21.94	Insects	4.6	4.9
Ants	F403	Formicidae	Tatra	6.944	8.58	36.31	-21.89	Insects	4.6	4.9
Ants	F571	Camponotussp	Sweden	10.4	6.91	47.9	-22.33	Insects	4.6	4.9
Ants	F572	Camponotussp	Sweden	8.875	4.78	45.2	-22.47	Insects	4.6	4.9
Ants	F573	Camponotussp	Sweden	10.18	4.88	46.41	-22.09	Insects	4.6	4.9
Ants	F574	Camponotussp	Sweden	6.588	3.52	45.18	-22.99	Insects	4.6	4.9
Ants	F575	Camponotussp	Sweden	10.05	5.26	46.1	-20.95	Insects	4.6	4.9
Ants	F576	Camponotussp	Sweden	9.127	5.07	45.99	-20.7	Insects	4.6	4.9
Ants	F577	Camponotussp	Sweden	10.76	6.4	46.39	-20.61	Insects	4.6	4.9
Ants	F578	Camponotussp	Sweden	7.742	5.31	44.52	-20.83	Insects	4.6	4.9
Ants	F579	Camponotussp	Sweden	10.89	6.48	46.25	-20.7	Insects	4.6	4.9
Ants	F580	Camponotussp	Sweden	7.416	5.92	43.76	-20.76	Insects	4.6	4.9
Ants	F581	Camponotussp	Sweden	10.69	5.97	45.91	-20.86	Insects	4.6	4.9
Ants	F582	Camponotussp	Sweden	7.357	5.24	44.03	-21.16	Insects	4.6	4.9
Ants	F583	Camponotussp	Sweden	10.14	6.79	45.26	-20.9	Insects	4.6	4.9
Ants	F584	Camponotussp	Sweden	7.824	6.5	46.06	-21.36	Insects	4.6	4.9
Ants	F585	Camponotussp	Sweden	9.901	5.24	46.16	-21.49	Insects	4.6	4.9
Ants	F586	Camponotussp	Sweden	9.568	5.38	46.04	-21.04	Insects	4.6	4.9
Ants	F587	Camponotussp	Sweden	10.55	6.68	47.11	-21.54	Insects	4.6	4.9
Ants	F588	Camponotussp	Sweden	9.275	6.57	44.03	-21.61	Insects	4.6	4.9
Ants	F589	Camponotussp	Sweden	12.14	7.2	46.13	-20.98	Insects	4.6	4.9
Ants	F590	Camponotussp	Sweden	8.967	6.73	44.56	-21.15	Insects	4.6	4.9
Ants	F591	Camponotussp	Sweden	10.2	7.38	45.99	-21.44	Insects	4.6	4.9
Ants	F592	Camponotussp	Sweden	6.806	6.19	42.05	-22.19	Insects	4.6	4.9
Ants	F593	Camponotussp	Sweden	10.88	6.2	48.79	-22.36	Insects	4.6	4.9
Ants	F594	Formicasp.	Sweden	11.68	5.61	47.79	-21.52	Insects	4.6	4.9
Ants	F595	Formicasp.	Sweden	8.542	5.14	48.43	-21.91	Insects	4.6	4.9
Ants	F596	Formicasp.	Sweden	11.32	6.39	47.61	-20.89	Insects	4.6	4.9
Ants	F597	Formicasp.	Sweden	6.866	5.28	47.1	-22.16	Insects	4.6	4.9
Ants	F598	Formicasp.	Sweden	10.28	5.7	49.49	-21.51	Insects	4.6	4.9
Ants	F599	Formicasp.	Sweden	8.353	5.91	48.04	-21.24	Insects	4.6	4.9
Ants	F600	Formicasp.	Sweden	7.161	6.1	47.35	-22.09	Insects	4.6	4.9
Ants	F601	Formicasp.	Sweden	11.65	6.02	48.82	-21.34	Insects	4.6	4.9
Ants	F602	Formicasp.	Sweden	10.54	6.93	49.27	-21.39	Insects	4.6	4.9
Ants	F603	Formicasp.	Sweden	7.216	6.59	46.19	-21.94	Insects	4.6	4.9
Ants	F604	Formicasp.	Sweden	12.26	6.97	48.27	-21.17	Insects	4.6	4.9
Ants	F605	Formicasp.	Sweden	7.916	7.05	45.89	-21.68	Insects	4.6	4.9
Ants	F606	Formicasp.	Sweden	10.67	6.77	49.39	-22.58	Insects	4.6	4.9
Ants	F607	Formicasp.	Sweden	9.363	8.08	48.56	-22.76	Insects	4.6	4.9
Ants	F608	Formicasp.	Sweden	11.17	5.47	48.15	-21.54	Insects	4.6	4.9
Ants	F609	Formicasp.	Sweden	7.287	4.75	47.55	-21.6	Insects	4.6	4.9
Ants	F610	Formicasp.	Sweden	11.25	7.46	47.34	-21.5	Insects	4.6	4.9
Ants	F611	Formicasp.	Sweden	7.288	6.95	47.66	-21.46	Insects	4.6	4.9
Ants	F612	Formicasp.	Sweden	9.986	7.11	47.79	-21.67	Insects	4.6	4.9
Ants	F613	Formicasp.	Sweden	8.063	6.52	47.76	-22.1	Insects	4.6	4.9
Ants	F614	Formicasp.	Sweden	11.73	8.06	47.96	-21.11	Insects	4.6	4.9
Ants	F615	Formicasp.	Sweden	8.409	6.83	46.42	-22.04	Insects	4.6	4.9
Ants	F616	Formicasp.	Sweden	11.66	9.31	47.95	-22.39	Insects	4.6	4.9
Ants	F617	Formicasp.	Sweden	7.42	7.73	48.67	-23.85	Insects	4.6	4.9
Ants	F618	Formicasp.	Sweden	11.69	7.9	47.71	-21.17	Insects	4.6	4.9
Ants	F619	Formicasp.	Sweden	7.992	7.17	45.97	-21.32	Insects	4.6	4.9
Ants	F620	Formicasp.	Sweden	9.435	7.53	50.86	-23.34	Insects	4.6	4.9
Ants	F621	Formicasp.	Sweden	8.739	7.24	47.45	-22.14	Insects	4.6	4.9
Ants	F622	Formicasp.	Sweden	10.72	6.43	47.2	-21.44	Insects	4.6	4.9
Ants	F623	Formicasp.	Sweden	8.657	5.96	46.88	-21.42	Insects	4.6	4.9
Bilberry	F493	Vacciniummyrtillus	Tatra	1.197	-2.2	44	-20.89	Blueberries	6.6	5.3
Bilberry	F494	Vacciniummyrtillus	Tatra	0.684	4.95	43.08	-22.79	Blueberries	6.6	5.3
Bilberry	F497	Vacciniummyrtillus	Tatra	0.907	2.42	43.84	-23.18	Blueberries	6.6	5.3
Bilberry	F526	Vacciniummyrtillus	Sweden	1.002	4.53	42.71	-22.78	Blueberries	6.6	5.3
Bilberry	F527	Vacciniummyrtillus	Sweden	0.686	2.94	47.97	-19.51	Blueberries	6.6	5.3
Bilberry	F528	Vacciniummyrtillus	Sweden	1.288	0.34	44.46	-24.61	Blueberries	6.6	5.3
Bilberry	F488	Vacciniummyrtillus	Tatra	1.227	2.41	45.7	-22.26	Blueberries	6.6	5.3
Bilberry	F489	Vacciniummyrtillus	Tatra	0.964	-0.67	43.74	-23.9	Blueberries	6.6	5.3
Bilberry	F490	Vacciniummyrtillus	Tatra	1.357	0.75	45.41	-21.31	Blueberries	6.6	5.3
Bilberry	F491	Vacciniummyrtillus	Tatra	0.884	0.6	44.47	-23.92	Blueberries	6.6	5.3
Bilberry	F492	Vacciniummyrtillus	Tatra	0.893	1.23	43.96	-23.45	Blueberries	6.6	5.3
Bilberry	F534	Vacciniummyrtillus	Sweden	0.874	3.26	41.97	-23.88	Blueberries	6.6	5.3
Bilberry	F535	Vacciniummyrtillus	Sweden	0.428	0.12	39.67	-22.78	Blueberries	6.6	5.3
Bilberry	F495	Vacciniummyrtillus	Tatra	0.863	1.85	43.32	-21.68	Blueberries	6.6	5.3
Bilberry	F496	Vacciniummyrtillus	Tatra	1.01	0.35	44.5	-22.45	Blueberries	6.6	5.3
Bilberry	F525	Vacciniummyrtillus	Sweden	1.686	1.49	46.22	-24.68	Blueberries	6.6	5.3
Bilberry	F539	Vacciniummyrtillus	Sweden	0.429	1.6	40.66	-23.39	Blueberries	6.6	5.3
Bilberry	F531	Vacciniummyrtillus	Sweden	0.81	4.76	41.15	-22.37	Blueberries	6.6	5.3
Bilberry	F532	Vacciniummyrtillus	Sweden	0.717	2.35	40.4	-22.86	Blueberries	6.6	5.3
Bilberry	F529	Vacciniummyrtillus	Sweden	1.475	3.6	45.94	-22.63	Blueberries	6.6	5.3
Bilberry	F530	Vacciniummyrtillus	Sweden	1.223	9.07	44.11	-23.35	Blueberries	6.6	5.3
Bilberry	F561	Vacciniummyrtillus	Sweden	0.653	3.59	40.69	-23.58	Blueberries	6.6	5.3
Bilberry	F536	Vacciniummyrtillus	Sweden	0.861	1.28	42.16	-23.46	Blueberries	6.6	5.3
Bilberry	F533	Vacciniummyrtillus	Sweden	0.478	3.68	40.11	-23.73	Blueberries	6.6	5.3
Bilberry	F560	Vacciniummyrtillus	Sweden	1.078	7.37	43.51	-23.16	Blueberries	6.6	5.3
Bilberry	F564	Vacciniummyrtillus	Sweden	0.604	0.44	40.61	-23.05	Blueberries	6.6	5.3
Bilberry	F537	Vacciniummyrtillus	Sweden	0.388	-0.03	39.46	-23.59	Blueberries	6.6	5.3
Bilberry	F538	Vacciniummyrtillus	Sweden	0.389	-3.57	39.84	-22.77	Blueberries	6.6	5.3
Bilberry	F562	Vacciniummyrtillus	Sweden	0.796	2.31	41.67	-22.8	Blueberries	6.6	5.3
Bilberry	F563	Vacciniummyrtillus	Sweden	0.732	4.88	40.2	-23.45	Blueberries	6.6	5.3
Crowberry	F393	Empetrumnigrum	Tatra	0.437	-1.24	47.35	-19.91	Berries	5.1	5.6
Crowberry	F391	Empetrumnigrum	Tatra	0.847	0.4	49.56	-20.71	Berries	5.1	5.6
Crowberry	F392	Empetrumnigrum	Tatra	0.566	1.66	47.23	-21.02	Berries	5.1	5.6
Crowberry	F384	Empetrumnigrum	Tatra	0.864	-1.6	50.14	-19.51	Berries	5.1	5.6
Crowberry	F385	Empetrumnigrum	Tatra	0.784	-2.07	50.72	-19.03	Berries	5.1	5.6
Crowberry	F386	Empetrumnigrum	Tatra	0.718	-1.53	49.36	-20.35	Berries	5.1	5.6
Crowberry	F387	Empetrumnigrum	Tatra	0.799	1.86	48.85	-20.31	Berries	5.1	5.6
Crowberry	F388	Empetrumnigrum	Tatra	0.751	2.91	49.64	-20.49	Berries	5.1	5.6
Crowberry	F389	Empetrumnigrum	Tatra	0.835	-2.52	48.72	-19.12	Berries	5.1	5.6
Crowberry	F390	Empetrumnigrum	Tatra	0.628	0.16	47.83	-19.51	Berries	5.1	5.6
Crowberry	F516	Empetrumnigrum	Sweden	0.415	-1.69	45.34	-21.58	Berries	5.1	5.6
Crowberry	F517	Empetrumnigrum	Sweden	0.441	-2.74	46.93	-23.1	Berries	5.1	5.6
Crowberry	F518	Empetrumnigrum	Sweden	0.471	-1.24	46.86	-21.8	Berries	5.1	5.6
Crowberry	F519	Empetrumnigrum	Sweden	0.344	-3.48	36.19	-21.3	Berries	5.1	5.6
Crowberry	F520	Empetrumnigrum	Sweden	0.396	0.47	46	-23.08	Berries	5.1	5.6
Crowberry	F521	Empetrumnigrum	Sweden	0.369	0.82	43.47	-20.84	Berries	5.1	5.6
Crowberry	F522	Empetrumnigrum	Sweden	0.321	0.33	45.61	-22.19	Berries	5.1	5.6
Crowberry	F510	Empetrumnigrum	Sweden	0.726	1.26	51.21	-22.48	Berries	5.1	5.6
Crowberry	F511	Empetrumnigrum	Sweden	0.544	-1.02	45.6	-21.94	Berries	5.1	5.6
Crowberry	F512	Empetrumnigrum	Sweden	0.561	1.56	46.51	-23.3	Berries	5.1	5.6
Crowberry	F513	Empetrumnigrum	Sweden	0.383	0.08	45.13	-21.62	Berries	5.1	5.6
Crowberry	F514	Empetrumnigrum	Sweden	0.334	0.75	45.62	-20.13	Berries	5.1	5.6
Crowberry	F515	Empetrumnigrum	Sweden	0.356	-0.03	45.08	-22.29	Berries	5.1	5.6
Crowberry	F555	Empetrumnigrum	Sweden	0.392	1.07	45.66	-21.62	Berries	5.1	5.6
Crowberry	F556	Empetrumnigrum	Sweden	0.385	-2.58	45.34	-19.5	Berries	5.1	5.6
Crowberry	F557	Empetrumnigrum	Sweden	0.399	-1.73	46.44	-20.48	Berries	5.1	5.6
Crowberry	F558	Empetrumnigrum	Sweden	0.266	-2.24	45.65	-21.91	Berries	5.1	5.6
Crowberry	F559	Empetrumnigrum	Sweden	0.321	-0.32	46.23	-21.3	Berries	5.1	5.6
Crowberry	F523	Empetrumnigrum	Sweden	0.41	0.57	46.65	-24.08	Berries	5.1	5.6
Crowberry	F524	Empetrumnigrum	Sweden	0.524	4.17	45.91	-23.72	Berries	5.1	5.6
Lingonberry	F500	Vacciniumvitis-idea	Tatra	0.383	-1.48	43.13	-22.6	Berries	5.2	5.5
Lingonberry	F499	Vacciniumvitis-idea	Tatra	1.445	-2.53	46.47	-21.33	Berries	5.2	5.5
Lingonberry	F540	Vacciniumvitis-idea	Sweden	0.666	1.97	41.03	-21.74	Berries	5.2	5.5
Lingonberry	F498	Vacciniumvitis-idea	Tatra	1.038	0.52	44.64	-22.19	Berries	5.2	5.5
Lingonberry	F503	Vacciniumvitis-idea	Tatra	0.755	1	40.88	-22.14	Berries	5.2	5.5
Lingonberry	F541	Vacciniumvitis-idea	Sweden	0.746	1.69	41.02	-21.11	Berries	5.2	5.5
Lingonberry	F501	Vacciniumvitis-idea	Tatra	0.628	0.37	42.27	-21.72	Berries	5.2	5.5
Lingonberry	F502	Vacciniumvitis-idea	Tatra	0.884	-2.72	43.99	-20.22	Berries	5.2	5.5
Lingonberry	F507	Vacciniumvitis-idea	Tatra	1.058	-2.29	44.38	-21.02	Berries	5.2	5.5
Lingonberry	F504	Vacciniumvitis-idea	Tatra	0.844	-2.57	43.37	-23.62	Berries	5.2	5.5
Lingonberry	F505	Vacciniumvitis-idea	Tatra	0.882	-0.74	43.95	-21.63	Berries	5.2	5.5
Lingonberry	F506	Vacciniumvitis-idea	Tatra	1.103	0.37	41.99	-20	Berries	5.2	5.5
Lingonberry	F552	Vacciniumvitis-idea	Sweden	0.684	0.76	41.27	-21.01	Berries	5.2	5.5
Lingonberry	F553	Vacciniumvitis-idea	Sweden	0.598	1.38	41.38	-23.27	Berries	5.2	5.5
Lingonberry	F554	Vacciniumvitis-idea	Sweden	0.625	0.09	41.55	-22.4	Berries	5.2	5.5
Lingonberry	F542	Vacciniumvitis-idea	Sweden	0.628	-0.71	41.24	-23.09	Berries	5.2	5.5
Lingonberry	F543	Vacciniumvitis-idea	Sweden	0.764	1.94	41.68	-22.04	Berries	5.2	5.5
Lingonberry	F544	Vacciniumvitis-idea	Sweden	0.61	3.42	41.17	-21.05	Berries	5.2	5.5
Lingonberry	F545	Vacciniumvitis-idea	Sweden	0.667	3.45	41.41	-22.43	Berries	5.2	5.5
Lingonberry	F546	Vacciniumvitis-idea	Sweden	0.676	2.12	42	-20.4	Berries	5.2	5.5
Lingonberry	F547	Vacciniumvitis-idea	Sweden	0.578	3.89	41.05	-22.93	Berries	5.2	5.5
Lingonberry	F548	Vacciniumvitis-idea	Sweden	0.422	-0.57	39.05	-21.75	Berries	5.2	5.5
Lingonberry	F549	Vacciniumvitis-idea	Sweden	0.718	-0.02	40.47	-23.27	Berries	5.2	5.5
Lingonberry	F550	Vacciniumvitis-idea	Sweden	0.621	0.94	40.65	-21.69	Berries	5.2	5.5
Lingonberry	F551	Vacciniumvitis-idea	Sweden	0.643	3.65	41	-21.23	Berries	5.2	5.5
Lingonberry	F565	Vacciniumvitis-idea	Sweden	0.671	0.56	42.77	-21.29	Berries	5.2	5.5
Lingonberry	F566	Vacciniumvitis-idea	Sweden	0.335	-0.74	39.06	-21.88	Berries	5.2	5.5
Lingonberry	F567	Vacciniumvitis-idea	Sweden	0.626	-1.34	41.5	-22.72	Berries	5.2	5.5
Lingonberry	F568	Vacciniumvitis-idea	Sweden	0.4	1.38	40.49	-22.82	Berries	5.2	5.5
Lingonberry	F569	Vacciniumvitis-idea	Sweden	1.015	-0.28	42.67	-22.4	Berries	5.2	5.5

## Sheet: SupplementaryNote1A
age	mass	status.represent	sex
2	94	SolitaryM	M
5	130	SolitaryM	M
6	148	SolitaryM	M
2	63	SolitaryM	M
5	95	WithCubs	F
7	86	WithCubs	F
9	95	WithCubs	F
11	95	WithCubs	F
13	88	WithCubs	F
14	96	SolitaryF	F
6	83	WithCubs	F
8	81	WithCubs	F
8	233	SolitaryM	M
9	212	SolitaryM	M
10	195	SolitaryM	M
12	230	SolitaryM	M
14	224	SolitaryM	M
15	204	SolitaryM	M
17	212	SolitaryM	M
4	173	SolitaryM	M
5	167	SolitaryM	M
6	208	SolitaryM	M
12	215	SolitaryM	M
13	228	SolitaryM	M
14	188	SolitaryM	M
15	225	SolitaryM	M
1	68	SolitaryM	M
3	89	SolitaryF	F
3	89	SolitaryF	F
5	175	SolitaryM	M
3	88	SolitaryF	F
5	82	WithCubs	F
7	97	WithCubs	F
3	82	SolitaryF	F
3	82	SolitaryF	F
2	81	SolitaryM	M
5	147	SolitaryM	M
9	184	SolitaryM	M
10	209	SolitaryM	M
3	147	SolitaryM	M
4	216	SolitaryM	M
1	51	SolitaryM	M
5	77	WithCubs	F
8	89	WithCubs	F
9	97	WithCubs	F
11	78	WithCubs	F
14	83.6	WithCubs	F
15	102	WithCubs	F
2	73	SolitaryF	F
2	73	SolitaryF	F
4	79	SolitaryF	F
6	85	WithCubs	F
8	97	WithCubs	F
10	218	SolitaryM	M
6	94	SolitaryF	F
7	76	WithCubs	F
9	87	WithCubs	F
2	65	SolitaryM	M
6	174	SolitaryM	M
1	41.5	SolitaryF	F
2	58	SolitaryF	F
3	80	SolitaryF	F
14	93	WithCubs	F
6	87	SolitaryF	F
3	113	SolitaryM	M
4	142	SolitaryM	M
5	196	SolitaryM	M
5	160	SolitaryM	M
2	50	SolitaryF	F
3	65	SolitaryF	F
2	61	SolitaryF	F
3	71	SolitaryF	F
5	81	WithCubs	F
3	72	SolitaryF	F
4	93	SolitaryF	F
5	81	SolitaryF	F
2	45	SolitaryF	F
3	53	SolitaryF	F
6	82	SolitaryF	F
9	68	WithCubs	F
11	79	WithCubs	F
3	78	SolitaryF	F
8	84	SolitaryF	F
9	80	WithCubs	F
14	123	WithCubs	F
3	76	SolitaryF	F
3	73	SolitaryM	M
2	60	SolitaryM	M
4	152	SolitaryM	M
10	157	SolitaryM	M
11	168	SolitaryM	M
6	89	SolitaryF	F
3	88	SolitaryM	M
9	135	SolitaryM	M
10	182	SolitaryM	M
3	72	SolitaryF	F
5	98	SolitaryF	F
6	92	SolitaryF	F
7	89	WithCubs	F
10	98	WithCubs	F
11	106	WithCubs	F
4	188	SolitaryM	M
4	188	SolitaryM	M
9	98	SolitaryF	F
11	98	WithCubs	F
15	88	WithCubs	F
16	83	WithCubs	F
6	125	SolitaryM	M
6	170	SolitaryM	M
8	88	SolitaryM	M
2	67	SolitaryF	F
4	74	WithCubs	F
3	85	SolitaryM	M
4	111	SolitaryM	M
5	122	SolitaryM	M
2	67	SolitaryF	F
5	91	WithCubs	F
4	86	SolitaryF	F
6	93	WithCubs	F
8	95	WithCubs	F
10	83	WithCubs	F
12	90	WithCubs	F
15	82	SolitaryF	F
2	49	SolitaryF	F
4	86	SolitaryF	F
8	74	WithCubs	F
10	80	WithCubs	F
2	55	SolitaryM	M
3	89	SolitaryF	F
4	94	SolitaryF	F
4	122	SolitaryM	M
6	155	SolitaryM	M
8	89	SolitaryF	F
9	98	SolitaryF	F
11	96	WithCubs	F
14	89	WithCubs	F
17	82	WithCubs	F
8	106	SolitaryF	F
3	72	SolitaryF	F
2	48	SolitaryF	F
2	54	SolitaryF	F
3	72	SolitaryF	F
2	60	SolitaryF	F
3	85	SolitaryF	F
4	77	SolitaryF	F
5	90	SolitaryF	F
7	185	SolitaryM	M
3	74	SolitaryF	F
3	76	SolitaryF	F
2	65	SolitaryF	F
3	76	SolitaryF	F
4	83	SolitaryF	F
5	82	SolitaryF	F
5	149	SolitaryM	M
6	198	SolitaryM	M
8	241	SolitaryM	M
10	250	SolitaryM	M
12	234	SolitaryM	M
3	67	SolitaryF	F
5	72	WithCubs	F
7	71	WithCubs	F
8	95	SolitaryF	F
10	65.4	WithCubs	F
12	76	WithCubs	F
3	99	SolitaryM	M
2	67	SolitaryF	F
3	67	SolitaryF	F
8	231	SolitaryM	M
2	63	SolitaryF	F
3	70	SolitaryF	F
4	90	SolitaryF	F
5	80	SolitaryF	F
2	59	SolitaryF	F
3	63	SolitaryF	F
4	96	SolitaryF	F
12	92	SolitaryF	F
3	65	SolitaryF	F
5	62	WithCubs	F
9	58	WithCubs	F
4	70	SolitaryF	F
5	73	SolitaryF	F
6	67	SolitaryF	F
7	72	WithCubs	F
10	80.8	WithCubs	F
2	28	SolitaryF	F
3	45	SolitaryF	F
4	47	SolitaryF	F
4	47	SolitaryF	F
5	51	SolitaryF	F
6	61.5	SolitaryF	F
7	75	SolitaryF	F
3	46	SolitaryF	F
4	48	SolitaryF	F
5	55	SolitaryF	F
6	81.9	SolitaryF	F
7	79	SolitaryF	F
2	80	SolitaryM	M
3	97	SolitaryM	M
2	83	SolitaryM	M
3	77	SolitaryF	F
4	81	SolitaryF	F
2	70	SolitaryF	F
3	77	SolitaryF	F
6	79	WithCubs	F
7	86	SolitaryF	F
9	106.5	WithCubs	F
3	78	SolitaryF	F
5	83	SolitaryF	F
7	86	WithCubs	F
10	93	WithCubs	F
3	78	SolitaryF	F
4	98	SolitaryF	F
3	69	SolitaryF	F
5	70	WithCubs	F
10	88	WithCubs	F
16	111	SolitaryF	F
17	120	SolitaryF	F
18	118	SolitaryF	F
3	93	SolitaryM	M
4	113	SolitaryM	M
5	136	SolitaryM	M
6	130	SolitaryM	M
7	121	SolitaryM	M
8	148	SolitaryM	M
9	162	SolitaryM	M
5	76	WithCubs	F
6	68	SolitaryF	F
7	90	SolitaryF	F
2	51	SolitaryF	F
3	59	SolitaryF	F
4	74	SolitaryF	F
3	61	SolitaryF	F
9	83.6	WithCubs	F
3	46	SolitaryF	F
6	77	SolitaryF	F
8	62.8	WithCubs	F
5	89	SolitaryF	F
8	89	WithCubs	F
10	87	WithCubs	F
14	117.8	SolitaryF	F
10	218	SolitaryM	M
10	218	SolitaryM	M
6	208	SolitaryM	M
7	175	SolitaryM	M
8	192	SolitaryM	M
8	192	SolitaryM	M
9	180	SolitaryM	M
10	171	SolitaryM	M
4	114	SolitaryM	M
5	170	SolitaryM	M
7	142	SolitaryM	M
8	152	SolitaryM	M
9	143	SolitaryM	M
10	159	SolitaryM	M
6	75	SolitaryF	F
9	73	WithCubs	F
10	56	WithCubs	F
14	76.6	WithCubs	F
19	180	SolitaryM	M
4	135	SolitaryM	M
5	128	SolitaryM	M
6	155	SolitaryM	M
7	152	SolitaryM	M
15	230	SolitaryM	M
3	136	SolitaryM	M
5	171	SolitaryM	M
6	197	SolitaryM	M
8	200	SolitaryM	M
9	207	SolitaryM	M
10	215	SolitaryM	M
1	26	SolitaryF	F
2	45	SolitaryF	F
3	51	SolitaryF	F
4	67	SolitaryF	F
5	77	SolitaryF	F
2	78	SolitaryM	M
3	102	SolitaryM	M
2	70	SolitaryM	M
3	76	SolitaryM	M
4	102	SolitaryM	M
5	134	SolitaryM	M
2	64	SolitaryM	M
3	74	SolitaryM	M
4	93	SolitaryM	M
5	113	SolitaryM	M
1	36	SolitaryF	F
1	33	SolitaryF	F
1	28	SolitaryF	F
3	48	SolitaryF	F
4	54.5	SolitaryF	F
5	69	SolitaryF	F
8	87.4	SolitaryF	F
1	33	SolitaryF	F
2	44	SolitaryF	F
3	57	SolitaryF	F
4	62	SolitaryF	F
1	25	SolitaryM	M
3	74	SolitaryM	M
1	23	SolitaryF	F
4	49.5	SolitaryF	F
5	58	SolitaryF	F
10	82	SolitaryF	F
12	83	WithCubs	F
3	111	SolitaryM	M
4	129	SolitaryM	M
2	74	SolitaryM	M
2	99	SolitaryM	M
2	68	SolitaryM	M
3	63	SolitaryF	F
3	60	SolitaryM	M
4	98	SolitaryM	M
2	55	SolitaryM	M
3	100	SolitaryM	M
4	139	SolitaryM	M
6	162	SolitaryM	M
3	140	SolitaryM	M
5	187	SolitaryM	M
9	183	SolitaryM	M
10	153	SolitaryM	M
2	42	SolitaryM	M
3	55.5	SolitaryF	F
3	64	SolitaryF	F
6	86.8	WithCubs	F
6	90	SolitaryF	F
5	168	SolitaryM	M
6	206	SolitaryM	M
7	233	SolitaryM	M
5	190	SolitaryM	M
6	178	SolitaryM	M
1	30	SolitaryM	M
2	72	SolitaryM	M
4	62.2	SolitaryF	F
5	82.5	SolitaryF	F
5	89.6	WithCubs	F
2	93	SolitaryM	M
3	50	SolitaryF	F
4	69	SolitaryF	F
7	77.8	WithCubs	F
3	74.5	SolitaryF	F
3	90.6	SolitaryF	F
4	120	SolitaryF	F
2	53.5	SolitaryM	M
4	55	SolitaryF	F
4	85	SolitaryM	M
12	172	SolitaryM	M
3	48.8	SolitaryF	F
3	72	SolitaryF	F
4	89	SolitaryM	M
8	85	SolitaryF	F
3	118	SolitaryM	M
7	173.5	SolitaryM	M
3	73	SolitaryF	F
6	72.6	WithCubs	F
5	160	SolitaryM	M
2	81.6	SolitaryF	F
28	205	SolitaryM	M
11	145	SolitaryM	M
13	168	SolitaryM	M
15	150	SolitaryM	M
19	170	SolitaryM	M
14	94	WithCubs	F
15	111	SolitaryF	F
17	90	WithCubs	F
19	89	WithCubs	F
21	83	WithCubs	F
17	102	WithCubs	F
18	104	WithCubs	F
20	140	SolitaryF	F
9	100	WithCubs	F
12	107	WithCubs	F
15	84	WithCubs	F
18	91	WithCubs	F
8	85	WithCubs	F
9	90	SolitaryF	F
15	118	WithCubs	F
17	110	WithCubs	F
19	125	WithCubs	F
21	97	WithCubs	F
23	127	WithCubs	F
7	103	WithCubs	F
9	104	WithCubs	F
11	112	WithCubs	F
6	220	SolitaryM	M
8	226	SolitaryM	M
10	221	SolitaryM	M
12	219	SolitaryM	M
15	90	WithCubs	F
17	98	WithCubs	F
9	95	WithCubs	F
11	102	WithCubs	F
13	111	WithCubs	F
15	96	WithCubs	F
15	201	SolitaryM	M
17	219	SolitaryM	M
6	80	SolitaryF	F
7	95	WithCubs	F
10	93	WithCubs	F
12	81	WithCubs	F
14	106	WithCubs	F
4	102	SolitaryM	M
5	121	SolitaryM	M
6	150	SolitaryM	M
5	181	SolitaryM	M
4	76	WithCubs	F
1	39.5	SolitaryF	F
4	101	SolitaryF	F
5	99	WithCubs	F
10	234	SolitaryM	M
11	215	SolitaryM	M
13	209	SolitaryM	M
15	79.5	SolitaryM	M
17	234	SolitaryM	M
18	188	SolitaryM	M
19	186	SolitaryM	M
20	170	SolitaryM	M
5	84	WithCubs	F
3	70	SolitaryF	F
4	63	SolitaryF	F
7	89	WithCubs	F
9	89	WithCubs	F
11	110	WithCubs	F
7	109	SolitaryF	F
9	95	WithCubs	F
14	101	WithCubs	F
17	93	WithCubs	F
20	110	WithCubs	F
3	85	SolitaryF	F
5	90	WithCubs	F
7	100	WithCubs	F
10	88	WithCubs	F
3	112	SolitaryM	M
4	145	SolitaryM	M
6	179	SolitaryM	M
8	226	SolitaryM	M
10	218	SolitaryM	M
11	210	SolitaryM	M
2	83	SolitaryM	M
3	125	SolitaryM	M
7	208	SolitaryM	M
9	210	SolitaryM	M
3	79	SolitaryF	F
2	52	SolitaryF	F
3	77	SolitaryF	F
6	102	WithCubs	F
8	80	WithCubs	F
10	105	SolitaryF	F
12	90	WithCubs	F
13	90	WithCubs	F
15	92	WithCubs	F
16	87	WithCubs	F
19	93	WithCubs	F
2	68	SolitaryF	F
3	83.5	SolitaryF	F
5	89	WithCubs	F
8	104	WithCubs	F
10	105	SolitaryF	F
2	68	SolitaryM	M
5	104	WithCubs	F
7	88	WithCubs	F
9	100	WithCubs	F
1	34	SolitaryF	F
2	52	SolitaryF	F
5	82	WithCubs	F
7	189	SolitaryM	M
13	215	SolitaryM	M
15	228	SolitaryM	M
2	53	SolitaryM	M
4	134	SolitaryM	M
1	28	SolitaryF	F
2	43	SolitaryF	F
3	65	SolitaryF	F
4	82	SolitaryF	F
1	42	SolitaryM	M
2	96.5	SolitaryM	M
1	44	SolitaryM	M
2	77	SolitaryM	M
1	41	SolitaryF	F
2	72	SolitaryF	F
1	45	SolitaryF	F
2	64	SolitaryF	F
2	73	SolitaryM	M
2	71	SolitaryM	M
1	33	SolitaryM	M
2	61	SolitaryM	M
3	81	SolitaryM	M
1	49.5	SolitaryM	M
2	81	SolitaryM	M
3	135	SolitaryM	M
2	71	SolitaryM	M
7	92	WithCubs	F
9	95	WithCubs	F
11	106	WithCubs	F
13	105	WithCubs	F
15	90	WithCubs	F
14	172	SolitaryM	M
3	71	SolitaryF	F
5	64	WithCubs	F
2	62	SolitaryF	F
6	85	WithCubs	F
8	94	WithCubs	F
10	91	WithCubs	F
10	178	SolitaryM	M
12	180	SolitaryM	M
13	175	SolitaryM	M
16	184	SolitaryM	M
2	63	SolitaryF	F
3	67	SolitaryF	F
6	87	WithCubs	F
9	85	WithCubs	F
12	86	WithCubs	F
14	86	SolitaryF	F
5	149	SolitaryM	M
4	75	WithCubs	F
7	75	WithCubs	F
10	71	WithCubs	F
12	78	WithCubs	F
4	111	WithCubs	F
1	55	SolitaryM	M
1	51	SolitaryF	F
13	78	WithCubs	F
16	109	WithCubs	F
3	90	SolitaryF	F
5	101	WithCubs	F
7	99	WithCubs	F
3	79	SolitaryF	F
7	94	WithCubs	F
10	95	WithCubs	F
14	98	WithCubs	F
4	140	SolitaryM	M
7	148	SolitaryM	M
8	140	SolitaryM	M
3	72	SolitaryM	M
1	54	SolitaryM	M
2	75	SolitaryM	M
3	99	SolitaryM	M
1	46	SolitaryM	M
7	156	SolitaryM	M
8	194	SolitaryM	M
8	194	SolitaryM	M

## Sheet: SupplementaryNote1B
mass	trophicpos	status.represent	sex
94	2.94706	SolitaryM	M
130	2.97941	SolitaryM	M
148	3.07941	SolitaryM	M
63	2.81176	SolitaryM	M
95	2.82941	WithCubs	F
86	2.72647	WithCubs	F
95	2.65294	WithCubs	F
95	2.78529	WithCubs	F
88	2.71765	WithCubs	F
96	2.66471	SolitaryF	F
83	2.75588	WithCubs	F
81	2.55882	WithCubs	F
233	3.12941	SolitaryM	M
212	2.95294	SolitaryM	M
195	3.20588	SolitaryM	M
230	3.19118	SolitaryM	M
224	3.34118	SolitaryM	M
204	3.21176	SolitaryM	M
212	3.4	SolitaryM	M
173	3.32647	SolitaryM	M
167	3.17647	SolitaryM	M
208	3.22941	SolitaryM	M
215	3.09706	SolitaryM	M
228	3.04706	SolitaryM	M
188	3.16471	SolitaryM	M
225	3.37059	SolitaryM	M
68	2.98235	SolitaryM	M
89	2.87059	SolitaryF	F
89	2.87941	SolitaryF	F
175	3.14118	SolitaryM	M
88	2.87647	SolitaryF	F
82	2.72647	WithCubs	F
97	2.85588	WithCubs	F
82	2.82059	SolitaryF	F
82	2.76765	SolitaryF	F
81	2.65588	SolitaryM	M
147	2.84118	SolitaryM	M
184	2.88235	SolitaryM	M
209	2.94118	SolitaryM	M
147	2.84706	SolitaryM	M
216	2.86471	SolitaryM	M
51	2.74118	SolitaryM	M
77	2.75294	WithCubs	F
89	2.77941	WithCubs	F
97	2.88235	WithCubs	F
78	2.74412	WithCubs	F
83.6	2.69118	WithCubs	F
102	2.76471	WithCubs	F
73	2.97059	SolitaryF	F
73	2.78529	SolitaryF	F
79	2.96176	SolitaryF	F
85	2.86765	WithCubs	F
97	2.86765	WithCubs	F
218	2.78529	SolitaryM	M
94	2.68529	SolitaryF	F
76	2.59118	WithCubs	F
87	2.62647	WithCubs	F
65	2.52647	SolitaryM	M
174	2.83824	SolitaryM	M
41.5	2.56176	SolitaryF	F
58	2.68235	SolitaryF	F
80	2.55882	SolitaryF	F
93	2.77059	WithCubs	F
87	2.67059	SolitaryF	F
113	2.75882	SolitaryM	M
142	2.80588	SolitaryM	M
196	2.93529	SolitaryM	M
160	2.93824	SolitaryM	M
50	2.62353	SolitaryF	F
65	2.63235	SolitaryF	F
61	2.77941	SolitaryF	F
71	2.92353	SolitaryF	F
81	2.86765	WithCubs	F
72	2.85588	SolitaryF	F
93	2.98824	SolitaryF	F
81	2.96765	SolitaryF	F
45	2.71176	SolitaryF	F
53	2.70882	SolitaryF	F
NA	3.03235	SolitaryF	F
82	2.87353	SolitaryF	F
68	2.79412	WithCubs	F
79	2.85	WithCubs	F
78	2.88529	SolitaryF	F
84	2.91176	SolitaryF	F
80	2.81765	WithCubs	F
123	2.91176	WithCubs	F
76	2.63235	SolitaryF	F
73	2.79118	SolitaryM	M
60	2.82353	SolitaryM	M
152	2.76765	SolitaryM	M
157	2.96176	SolitaryM	M
168	2.94706	SolitaryM	M
89	2.81765	SolitaryF	F
88	2.75588	SolitaryM	M
135	3.01765	SolitaryM	M
182	2.83235	SolitaryM	M
72	2.91765	SolitaryF	F
98	2.83824	SolitaryF	F
92	2.88529	SolitaryF	F
89	2.74706	WithCubs	F
98	2.73529	WithCubs	F
106	2.75588	WithCubs	F
188	3.22353	SolitaryM	M
188	3.01765	SolitaryM	M
98	2.90294	SolitaryF	F
98	2.82647	WithCubs	F
88	2.82353	WithCubs	F
83	2.9	WithCubs	F
125	3.16765	SolitaryM	M
170	2.92353	SolitaryM	M
88	2.99118	SolitaryM	M
67	2.82059	SolitaryF	F
74	2.69118	WithCubs	F
85	3.04412	SolitaryM	M
111	2.77647	SolitaryM	M
122	3.00588	SolitaryM	M
67	2.70294	SolitaryF	F
91	2.54118	WithCubs	F
86	2.77353	SolitaryF	F
93	2.59412	WithCubs	F
95	2.72647	WithCubs	F
83	2.65	WithCubs	F
90	2.49706	WithCubs	F
82	2.64412	SolitaryF	F
49	2.68824	SolitaryF	F
86	2.84412	SolitaryF	F
74	2.82941	WithCubs	F
80	2.70588	WithCubs	F
55	2.83824	SolitaryM	M
NA	2.93529	SolitaryF	F
NA	2.81765	SolitaryF	F
89	2.98529	SolitaryF	F
94	2.80882	SolitaryF	F
122	2.77353	SolitaryM	M
155	2.88529	SolitaryM	M
89	2.69412	SolitaryF	F
98	2.70294	SolitaryF	F
96	2.63235	WithCubs	F
89	2.72059	WithCubs	F
82	2.76471	WithCubs	F
NA	2.85588	SolitaryF	M
106	2.71471	SolitaryF	F
72	2.95294	SolitaryF	F
48	2.89706	SolitaryF	F
54	2.79706	SolitaryF	F
72	2.85588	SolitaryF	F
60	2.91765	SolitaryF	F
85	2.97353	SolitaryF	F
77	2.87353	SolitaryF	F
90	2.89706	SolitaryF	F
185	3.25588	SolitaryM	M
74	2.76176	SolitaryF	F
76	2.8	SolitaryF	F
65	2.83235	SolitaryF	F
76	2.84412	SolitaryF	F
83	2.82941	SolitaryF	F
82	2.7	SolitaryF	F
149	3.07941	SolitaryM	M
198	3.56176	SolitaryM	M
241	3.39706	SolitaryM	M
250	3.57059	SolitaryM	M
234	3.40294	SolitaryM	M
67	2.62353	SolitaryF	F
72	2.88529	WithCubs	F
71	2.71471	WithCubs	F
95	2.73824	SolitaryF	F
65.4	2.7	WithCubs	F
76	2.83824	WithCubs	F
99	2.73824	SolitaryM	M
67	2.81765	SolitaryF	F
67	2.75	SolitaryF	F
231	3.09706	SolitaryM	M
63	2.86471	SolitaryF	F
70	2.9	SolitaryF	F
90	2.85588	SolitaryF	F
NA	2.84706	SolitaryF	F
80	2.71176	SolitaryF	F
59	2.89118	SolitaryF	F
63	2.69412	SolitaryF	F
96	2.76176	SolitaryF	F
92	2.65588	SolitaryF	F
65	2.90588	SolitaryF	F
62	2.81471	WithCubs	F
58	2.72353	WithCubs	F
70	2.85	SolitaryF	F
73	2.86471	SolitaryF	F
67	2.78824	SolitaryF	F
72	2.83235	WithCubs	F
80.8	2.79118	WithCubs	F
28	2.65	SolitaryF	F
45	2.75294	SolitaryF	F
47	2.76471	SolitaryF	F
47	2.73824	SolitaryF	F
51	2.60588	SolitaryF	F
61.5	2.88529	SolitaryF	F
75	2.79118	SolitaryF	F
46	2.66471	SolitaryF	F
48	2.71765	SolitaryF	F
55	2.83235	SolitaryF	F
81.9	2.78529	SolitaryF	F
79	3.09118	SolitaryF	F
80	2.82059	SolitaryM	M
97	2.76765	SolitaryM	M
83	2.75882	SolitaryM	M
77	2.76176	SolitaryF	F
81	2.79412	SolitaryF	F
70	2.82647	SolitaryF	F
77	2.85	SolitaryF	F
79	2.77059	WithCubs	F
86	2.90882	SolitaryF	F
106.5	2.89706	WithCubs	F
78	2.74412	SolitaryF	F
83	2.81471	SolitaryF	F
86	2.70882	WithCubs	F
93	2.77059	WithCubs	F
78	2.80294	SolitaryF	F
98	2.63235	SolitaryF	F
69	2.72941	SolitaryF	F
70	2.76471	WithCubs	F
88	2.62059	WithCubs	F
111	2.87647	SolitaryF	F
120	2.81471	SolitaryF	F
118	2.89118	SolitaryF	F
NA	2.84118	SolitaryM	M
93	2.90588	SolitaryM	M
113	2.87941	SolitaryM	M
136	2.94118	SolitaryM	M
130	3.06176	SolitaryM	M
121	3.15	SolitaryM	M
148	3.05	SolitaryM	M
162	3.07941	SolitaryM	M
76	2.77647	WithCubs	F
68	2.82353	SolitaryF	F
90	2.73235	SolitaryF	F
51	2.69706	SolitaryF	F
59	2.87941	SolitaryF	F
74	2.88529	SolitaryF	F
61	2.72647	SolitaryF	F
83.6	2.83235	WithCubs	F
46	2.86471	SolitaryF	F
77	2.99118	SolitaryF	F
62.8	2.84706	WithCubs	F
89	2.68529	SolitaryF	F
89	2.62941	WithCubs	F
87	2.79118	WithCubs	F
117.8	2.67353	SolitaryF	F
218	3.27353	SolitaryM	M
218	3.18529	SolitaryM	M
208	3.13529	SolitaryM	M
175	3.04706	SolitaryM	M
192	2.93529	SolitaryM	M
192	3.05882	SolitaryM	M
180	3.22059	SolitaryM	M
171	3.44706	SolitaryM	M
114	3.14412	SolitaryM	M
170	3.04118	SolitaryM	M
142	3.13824	SolitaryM	M
152	3.09706	SolitaryM	M
143	3.18235	SolitaryM	M
159	3.5	SolitaryM	M
75	2.86765	SolitaryF	F
73	2.76765	WithCubs	F
56	2.83824	WithCubs	F
76.6	2.78824	WithCubs	F
180	3.28824	SolitaryM	M
135	3.11176	SolitaryM	M
128	3.02059	SolitaryM	M
155	3.12941	SolitaryM	M
152	3.52941	SolitaryM	M
230	3.15588	SolitaryM	M
136	3.04706	SolitaryM	M
171	3.28824	SolitaryM	M
197	3.20882	SolitaryM	M
NA	3.25588	SolitaryM	M
200	3.47353	SolitaryM	M
207	3.39706	SolitaryM	M
215	3.41176	SolitaryM	M
26	2.56176	SolitaryF	F
45	2.62647	SolitaryF	F
51	2.82059	SolitaryF	F
67	2.79118	SolitaryF	F
77	2.96765	SolitaryF	F
78	2.72059	SolitaryM	M
102	3.28529	SolitaryM	M
70	2.73235	SolitaryM	M
76	3.00588	SolitaryM	M
102	2.90588	SolitaryM	M
134	3.01176	SolitaryM	M
64	2.69706	SolitaryM	M
74	2.94412	SolitaryM	M
93	3.06471	SolitaryM	M
113	2.97353	SolitaryM	M
36	2.68529	SolitaryF	F
33	2.55	SolitaryF	F
28	2.45294	SolitaryF	F
48	2.65588	SolitaryF	F
54.5	2.73529	SolitaryF	F
69	2.73824	SolitaryF	F
87.4	2.75882	SolitaryF	F
33	2.54706	SolitaryF	F
44	2.67647	SolitaryF	F
57	2.68824	SolitaryF	F
62	2.72353	SolitaryF	F
25	2.70588	SolitaryM	M
74	2.88824	SolitaryM	M
23	2.60294	SolitaryF	F
49.5	2.67941	SolitaryF	F
58	2.80882	SolitaryF	F
82	3.00294	SolitaryF	F
83	2.67941	WithCubs	F
111	2.68824	SolitaryM	M
129	2.98235	SolitaryM	M
NA	3.17647	SolitaryM	M
74	2.96765	SolitaryM	M
99	3.32059	SolitaryM	M
68	2.92941	SolitaryM	M
63	2.93824	SolitaryF	F
60	3.01765	SolitaryM	M
98	2.89118	SolitaryM	M
55	2.72647	SolitaryM	M
100	2.96176	SolitaryM	M
139	3.21471	SolitaryM	M
162	3.54118	SolitaryM	M
140	2.85	SolitaryM	M
187	3.04412	SolitaryM	M
183	3.23235	SolitaryM	M
153	3.32941	SolitaryM	M
42	2.95588	SolitaryM	M
55.5	2.94706	SolitaryF	F
64	2.86176	SolitaryF	F
86.8	2.80588	WithCubs	F
90	2.7	SolitaryF	F
168	3.12353	SolitaryM	M
206	3.20588	SolitaryM	M
233	3.51176	SolitaryM	M
190	3.47941	SolitaryM	M
178	3.20882	SolitaryM	M
30	2.9	SolitaryM	M
72	2.75	SolitaryM	M
62.2	2.84412	SolitaryF	F
82.5	2.92353	SolitaryF	F
89.6	2.89706	WithCubs	F
93	3.3	SolitaryM	M
50	2.82941	SolitaryF	F
69	2.77059	SolitaryF	F
77.8	2.99118	WithCubs	F
74.5	3.06471	SolitaryF	F
90.6	3.13529	SolitaryF	F
120	3.27941	SolitaryF	F
53.5	3.15	SolitaryM	M
55	2.81176	SolitaryF	F
85	2.82353	SolitaryM	M
172	3.26176	SolitaryM	M
48.8	2.86765	SolitaryF	F
72	2.89118	SolitaryF	F
89	2.82941	SolitaryM	M
85	2.82647	SolitaryF	F
118	2.88235	SolitaryM	M
173.5	3.33824	SolitaryM	M
73	2.92059	SolitaryF	F
72.6	2.75294	WithCubs	F
160	3.10882	SolitaryM	M
81.6	3.26176	SolitaryF	F
NA	3.21765	SolitaryM	M
205	3.93824	SolitaryM	M
145	2.95882	SolitaryM	M
168	3.11765	SolitaryM	M
150	3.17941	SolitaryM	M
NA	3.34118	SolitaryM	M
170	3.04412	SolitaryM	M
94	2.62353	WithCubs	F
111	2.70294	SolitaryF	F
90	2.70882	WithCubs	F
89	2.73529	WithCubs	F
83	2.71176	WithCubs	F
102	2.85	WithCubs	F
104	2.93824	WithCubs	F
140	3.26471	SolitaryF	F
100	2.97941	WithCubs	F
107	2.99118	WithCubs	F
84	2.76176	WithCubs	F
91	2.86765	WithCubs	F
85	2.73235	WithCubs	F
90	2.93529	SolitaryF	F
118	2.77647	WithCubs	F
110	2.88824	WithCubs	F
125	2.85882	WithCubs	F
97	2.83824	WithCubs	F
127	2.61471	WithCubs	F
103	2.95	WithCubs	F
104	2.76765	WithCubs	F
112	2.97059	WithCubs	F
NA	3.08529	SolitaryM	M
220	3.18824	SolitaryM	M
226	3.19118	SolitaryM	M
221	3.16176	SolitaryM	M
219	3.09706	SolitaryM	M
90	2.72059	WithCubs	F
98	2.70294	WithCubs	F
95	2.42941	WithCubs	F
102	2.62353	WithCubs	F
111	2.62353	WithCubs	F
96	2.64412	WithCubs	F
201	3.60294	SolitaryM	M
219	3.94706	SolitaryM	M
NA	3.93824	SolitaryM	M
80	2.84118	SolitaryF	F
95	2.67353	WithCubs	F
93	2.73235	WithCubs	F
81	2.82353	WithCubs	F
106	2.78235	WithCubs	F
102	3.05	SolitaryM	M
121	3.41176	SolitaryM	M
150	3.29118	SolitaryM	M
181	3.05	SolitaryM	M
76	2.51176	WithCubs	F
39.5	2.60882	SolitaryF	F
101	2.81765	SolitaryF	F
99	3.05	WithCubs	F
234	3.45	SolitaryM	M
215	3.44706	SolitaryM	M
209	3.11471	SolitaryM	M
79.5	2.79118	SolitaryM	M
234	3.10882	SolitaryM	M
188	2.90294	SolitaryM	M
186	2.88824	SolitaryM	M
170	3.28824	SolitaryM	M
84	2.58824	WithCubs	F
70	2.78529	SolitaryF	F
63	2.87941	SolitaryF	F
89	2.87353	WithCubs	F
89	2.82059	WithCubs	F
110	2.78824	WithCubs	F
109	2.99118	SolitaryF	F
95	2.72353	WithCubs	F
101	2.74706	WithCubs	F
93	2.72059	WithCubs	F
110	2.67059	WithCubs	F
85	2.84706	SolitaryF	F
90	2.64412	WithCubs	F
100	2.60882	WithCubs	F
88	2.41176	WithCubs	F
112	2.77059	SolitaryM	M
145	2.87647	SolitaryM	M
179	3.06176	SolitaryM	M
226	2.99118	SolitaryM	M
218	2.99412	SolitaryM	M
210	2.93529	SolitaryM	M
83	2.92647	SolitaryM	M
125	2.92353	SolitaryM	M
208	2.81765	SolitaryM	M
210	2.90588	SolitaryM	M
79	3.15588	SolitaryF	F
52	2.63529	SolitaryF	F
77	2.80882	SolitaryF	F
102	2.90882	WithCubs	F
80	2.78529	WithCubs	F
105	2.85294	SolitaryF	F
90	2.76765	WithCubs	F
90	2.88824	WithCubs	F
92	2.67059	WithCubs	F
87	2.8	WithCubs	F
NA	2.94706	SolitaryF	F
93	2.99412	WithCubs	F
68	2.56765	SolitaryF	F
83.5	2.71471	SolitaryF	F
89	2.66176	WithCubs	F
104	2.67941	WithCubs	F
105	2.75882	SolitaryF	F
68	2.57059	SolitaryM	M
104	2.93235	WithCubs	F
88	2.70588	WithCubs	F
100	2.60294	WithCubs	F
34	2.8	SolitaryF	F
52	2.88235	SolitaryF	F
82	2.93824	WithCubs	F
189	3.00294	SolitaryM	M
NA	3.19412	SolitaryM	M
215	3.27941	SolitaryM	M
228	3.29412	SolitaryM	M
53	2.66765	SolitaryM	M
134	2.89706	SolitaryM	M
28	2.54118	SolitaryF	F
43	2.75294	SolitaryF	F
65	2.75588	SolitaryF	F
82	2.86471	SolitaryF	F
42	2.6	SolitaryM	M
96.5	2.92941	SolitaryM	M
44	2.47059	SolitaryM	M
77	3.74706	SolitaryM	M
41	2.97941	SolitaryF	F
72	2.90294	SolitaryF	F
45	2.97647	SolitaryF	F
64	3.28235	SolitaryF	F
73	2.75	SolitaryM	M
71	2.65882	SolitaryM	M
33	2.81471	SolitaryM	M
61	2.69412	SolitaryM	M
81	2.97647	SolitaryM	M
49.5	2.77353	SolitaryM	M
81	2.86765	SolitaryM	M
135	3.10294	SolitaryM	M
71	2.79706	SolitaryM	M
92	2.75	WithCubs	F
95	2.61176	WithCubs	F
106	2.92647	WithCubs	F
105	2.75294	WithCubs	F
90	2.82647	WithCubs	F
172	3.34706	SolitaryM	M
71	2.73529	SolitaryF	F
64	2.68529	WithCubs	F
62	2.80588	SolitaryF	F
NA	2.9	SolitaryF	F
85	2.69706	WithCubs	F
94	2.73235	WithCubs	F
91	2.83235	WithCubs	F
178	3.63824	SolitaryM	M
180	3.23235	SolitaryM	M
175	2.80294	SolitaryM	M
184	3.07353	SolitaryM	M
63	3.04118	SolitaryF	F
67	2.81471	SolitaryF	F
87	2.6	WithCubs	F
85	2.69706	WithCubs	F
86	2.69412	WithCubs	F
86	3.10294	SolitaryF	F
149	3.18824	SolitaryM	M
75	2.60588	WithCubs	F
75	2.65	WithCubs	F
71	2.66765	WithCubs	F
78	2.72647	WithCubs	F
111	3.00294	WithCubs	F
55	2.87059	SolitaryM	M
51	2.78235	SolitaryF	F
78	2.60588	WithCubs	F
109	2.86765	WithCubs	F
90	2.78529	SolitaryF	F
101	2.55	WithCubs	F
99	2.64412	WithCubs	F
79	2.75588	SolitaryF	F
94	2.79706	WithCubs	F
95	2.77353	WithCubs	F
98	2.81765	WithCubs	F
140	3.01765	SolitaryM	M
148	2.95882	SolitaryM	M
140	2.90294	SolitaryM	M
72	2.89706	SolitaryM	M
54	2.94118	SolitaryM	M
75	2.97941	SolitaryM	M
99	3.13529	SolitaryM	M
46	2.98824	SolitaryM	M
156	3.22941	SolitaryM	M
194	2.92059	SolitaryM	M
194	3.27647	SolitaryM	M

## Sheet: SupplementaryNote2a
age	trophicpos	sex
2	2.94706	M
5	2.97941	M
6	3.07941	M
2	2.81176	M
5	2.82941	F
7	2.72647	F
9	2.65294	F
11	2.78529	F
13	2.71765	F
14	2.66471	F
6	2.75588	F
8	2.55882	F
8	3.12941	M
9	2.95294	M
10	3.20588	M
12	3.19118	M
14	3.34118	M
15	3.21176	M
17	3.4	M
4	3.32647	M
5	3.17647	M
6	3.22941	M
12	3.09706	M
13	3.04706	M
14	3.16471	M
15	3.37059	M
1	2.98235	M
3	2.87059	F
3	2.87941	F
5	3.14118	M
3	2.87647	F
5	2.72647	F
7	2.85588	F
3	2.82059	F
3	2.76765	F
2	2.65588	M
5	2.84118	M
9	2.88235	M
10	2.94118	M
3	2.84706	M
4	2.86471	M
1	2.74118	M
5	2.75294	F
8	2.77941	F
9	2.88235	F
11	2.74412	F
14	2.69118	F
15	2.76471	F
2	2.97059	F
2	2.78529	F
4	2.96176	F
6	2.86765	F
8	2.86765	F
10	2.78529	M
6	2.68529	F
7	2.59118	F
9	2.62647	F
2	2.52647	M
6	2.83824	M
1	2.56176	F
2	2.68235	F
3	2.55882	F
14	2.77059	F
6	2.67059	F
3	2.75882	M
4	2.80588	M
5	2.93529	M
5	2.93824	M
2	2.62353	F
3	2.63235	F
2	2.77941	F
3	2.92353	F
5	2.86765	F
3	2.85588	F
4	2.98824	F
5	2.96765	F
2	2.71176	F
3	2.70882	F
5	3.03235	F
6	2.87353	F
9	2.79412	F
11	2.85	F
3	2.88529	F
8	2.91176	F
9	2.81765	F
14	2.91176	F
3	2.63235	F
3	2.79118	M
2	2.82353	M
4	2.76765	M
10	2.96176	M
11	2.94706	M
6	2.81765	F
3	2.75588	M
9	3.01765	M
10	2.83235	M
3	2.91765	F
5	2.83824	F
6	2.88529	F
7	2.74706	F
10	2.73529	F
11	2.75588	F
4	3.22353	M
4	3.01765	M
9	2.90294	F
11	2.82647	F
15	2.82353	F
16	2.9	F
6	3.16765	M
6	2.92353	M
8	2.99118	M
2	2.82059	F
4	2.69118	F
3	3.04412	M
4	2.77647	M
5	3.00588	M
2	2.70294	F
5	2.54118	F
4	2.77353	F
6	2.59412	F
8	2.72647	F
10	2.65	F
12	2.49706	F
15	2.64412	F
2	2.68824	F
4	2.84412	F
8	2.82941	F
10	2.70588	F
2	2.83824	M
2	2.93529	F
2	2.81765	F
3	2.98529	F
4	2.80882	F
4	2.77353	M
6	2.88529	M
8	2.69412	F
9	2.70294	F
11	2.63235	F
14	2.72059	F
17	2.76471	F
4	2.85588	M
8	2.71471	F
3	2.95294	F
2	2.89706	F
2	2.79706	F
3	2.85588	F
2	2.91765	F
3	2.97353	F
4	2.87353	F
5	2.89706	F
7	3.25588	M
3	2.76176	F
3	2.8	F
2	2.83235	F
3	2.84412	F
4	2.82941	F
5	2.7	F
5	3.07941	M
6	3.56176	M
8	3.39706	M
10	3.57059	M
12	3.40294	M
3	2.62353	F
5	2.88529	F
7	2.71471	F
8	2.73824	F
10	2.7	F
12	2.83824	F
3	2.73824	M
2	2.81765	F
3	2.75	F
8	3.09706	M
2	2.86471	F
3	2.9	F
4	2.85588	F
3	2.84706	F
5	2.71176	F
2	2.89118	F
3	2.69412	F
4	2.76176	F
12	2.65588	F
3	2.90588	F
5	2.81471	F
9	2.72353	F
4	2.85	F
5	2.86471	F
6	2.78824	F
7	2.83235	F
10	2.79118	F
2	2.65	F
3	2.75294	F
4	2.76471	F
4	2.73824	F
5	2.60588	F
6	2.88529	F
7	2.79118	F
3	2.66471	F
4	2.71765	F
5	2.83235	F
6	2.78529	F
7	3.09118	F
2	2.82059	M
3	2.76765	M
2	2.75882	M
3	2.76176	F
4	2.79412	F
2	2.82647	F
3	2.85	F
6	2.77059	F
7	2.90882	F
9	2.89706	F
3	2.74412	F
5	2.81471	F
7	2.70882	F
10	2.77059	F
3	2.80294	F
4	2.63235	F
3	2.72941	F
5	2.76471	F
10	2.62059	F
16	2.87647	F
17	2.81471	F
18	2.89118	F
2	2.84118	M
3	2.90588	M
4	2.87941	M
5	2.94118	M
6	3.06176	M
7	3.15	M
8	3.05	M
9	3.07941	M
5	2.77647	F
6	2.82353	F
7	2.73235	F
2	2.69706	F
3	2.87941	F
4	2.88529	F
3	2.72647	F
9	2.83235	F
3	2.86471	F
6	2.99118	F
8	2.84706	F
5	2.68529	F
8	2.62941	F
10	2.79118	F
14	2.67353	F
10	3.27353	M
10	3.18529	M
6	3.13529	M
7	3.04706	M
8	2.93529	M
8	3.05882	M
9	3.22059	M
10	3.44706	M
4	3.14412	M
5	3.04118	M
7	3.13824	M
8	3.09706	M
9	3.18235	M
10	3.5	M
6	2.86765	F
9	2.76765	F
10	2.83824	F
14	2.78824	F
19	3.28824	M
4	3.11176	M
5	3.02059	M
6	3.12941	M
7	3.52941	M
15	3.15588	M
3	3.04706	M
5	3.28824	M
6	3.20882	M
7	3.25588	M
8	3.47353	M
9	3.39706	M
10	3.41176	M
1	2.56176	F
2	2.62647	F
3	2.82059	F
4	2.79118	F
5	2.96765	F
2	2.72059	M
3	3.28529	M
2	2.73235	M
3	3.00588	M
4	2.90588	M
5	3.01176	M
2	2.69706	M
3	2.94412	M
4	3.06471	M
5	2.97353	M
1	2.68529	F
1	2.55	F
1	2.45294	F
3	2.65588	F
4	2.73529	F
5	2.73824	F
8	2.75882	F
1	2.54706	F
2	2.67647	F
3	2.68824	F
4	2.72353	F
1	2.70588	M
3	2.88824	M
1	2.60294	F
4	2.67941	F
5	2.80882	F
10	3.00294	F
12	2.67941	F
3	2.68824	M
4	2.98235	M
5	3.17647	M
2	2.96765	M
2	3.32059	M
2	2.92941	M
3	2.93824	F
3	3.01765	M
4	2.89118	M
2	2.72647	M
3	2.96176	M
4	3.21471	M
6	3.54118	M
3	2.85	M
5	3.04412	M
9	3.23235	M
10	3.32941	M
2	2.95588	M
3	2.94706	F
3	2.86176	F
6	2.80588	F
6	2.7	F
5	3.12353	M
6	3.20588	M
7	3.51176	M
5	3.47941	M
6	3.20882	M
1	2.9	M
2	2.75	M
4	2.84412	F
5	2.92353	F
5	2.89706	F
2	3.3	M
3	2.82941	F
4	2.77059	F
7	2.99118	F
3	3.06471	F
3	3.13529	F
4	3.27941	F
2	3.15	M
4	2.81176	F
4	2.82353	M
12	3.26176	M
3	2.86765	F
3	2.89118	F
4	2.82941	M
8	2.82647	F
3	2.88235	M
7	3.33824	M
3	2.92059	F
6	2.75294	F
5	3.10882	M
2	3.26176	F
25	3.21765	M
28	3.93824	M
11	2.95882	M
13	3.11765	M
15	3.17941	M
17	3.34118	M
19	3.04412	M
14	2.62353	F
15	2.70294	F
17	2.70882	F
19	2.73529	F
21	2.71176	F
17	2.85	F
18	2.93824	F
20	3.26471	F
9	2.97941	F
12	2.99118	F
15	2.76176	F
18	2.86765	F
8	2.73235	F
9	2.93529	F
15	2.77647	F
17	2.88824	F
19	2.85882	F
21	2.83824	F
23	2.61471	F
7	2.95	F
9	2.76765	F
11	2.97059	F
4	3.08529	M
6	3.18824	M
8	3.19118	M
10	3.16176	M
12	3.09706	M
15	2.72059	F
17	2.70294	F
9	2.42941	F
11	2.62353	F
13	2.62353	F
15	2.64412	F
15	3.60294	M
17	3.94706	M
20	3.93824	M
6	2.84118	F
7	2.67353	F
10	2.73235	F
12	2.82353	F
14	2.78235	F
4	3.05	M
5	3.41176	M
6	3.29118	M
5	3.05	M
4	2.51176	F
1	2.60882	F
4	2.81765	F
5	3.05	F
10	3.45	M
11	3.44706	M
13	3.11471	M
15	2.79118	M
17	3.10882	M
18	2.90294	M
19	2.88824	M
20	3.28824	M
5	2.58824	F
3	2.78529	F
4	2.87941	F
7	2.87353	F
9	2.82059	F
11	2.78824	F
7	2.99118	F
9	2.72353	F
14	2.74706	F
17	2.72059	F
20	2.67059	F
3	2.84706	F
5	2.64412	F
7	2.60882	F
10	2.41176	F
3	2.77059	M
4	2.87647	M
6	3.06176	M
8	2.99118	M
10	2.99412	M
11	2.93529	M
2	2.92647	M
3	2.92353	M
7	2.81765	M
9	2.90588	M
3	3.15588	F
2	2.63529	F
3	2.80882	F
6	2.90882	F
8	2.78529	F
10	2.85294	F
12	2.76765	F
13	2.88824	F
15	2.67059	F
16	2.8	F
18	2.94706	F
19	2.99412	F
2	2.56765	F
3	2.71471	F
5	2.66176	F
8	2.67941	F
10	2.75882	F
2	2.57059	M
5	2.93235	F
7	2.70588	F
9	2.60294	F
1	2.8	F
2	2.88235	F
5	2.93824	F
7	3.00294	M
8	3.19412	M
13	3.27941	M
15	3.29412	M
2	2.66765	M
4	2.89706	M
1	2.54118	F
2	2.75294	F
3	2.75588	F
4	2.86471	F
1	2.6	M
2	2.92941	M
1	2.47059	M
2	3.74706	M
1	2.97941	F
2	2.90294	F
1	2.97647	F
2	3.28235	F
2	2.75	M
2	2.65882	M
1	2.81471	M
2	2.69412	M
3	2.97647	M
1	2.77353	M
2	2.86765	M
3	3.10294	M
2	2.79706	M
7	2.75	F
9	2.61176	F
11	2.92647	F
13	2.75294	F
15	2.82647	F
14	3.34706	M
3	2.73529	F
5	2.68529	F
2	2.80588	F
3	2.9	F
6	2.69706	F
8	2.73235	F
10	2.83235	F
10	3.63824	M
12	3.23235	M
13	2.80294	M
16	3.07353	M
2	3.04118	F
3	2.81471	F
6	2.6	F
9	2.69706	F
12	2.69412	F
14	3.10294	F
5	3.18824	M
4	2.60588	F
7	2.65	F
10	2.66765	F
12	2.72647	F
4	3.00294	F
1	2.87059	M
1	2.78235	F
13	2.60588	F
16	2.86765	F
3	2.78529	F
5	2.55	F
7	2.64412	F
3	2.75588	F
7	2.79706	F
10	2.77353	F
14	2.81765	F
4	3.01765	M
7	2.95882	M
8	2.90294	M
3	2.89706	M
1	2.94118	M
2	2.97941	M
3	3.13529	M
1	2.98824	M
7	3.22941	M
8	2.92059	M
8	3.27647	M

## Sheet: SupplementaryNote2b
BearID	year.represent	trophicpos	blupTP
W0004	2005	2.78529	2.74537
W0004	2008	2.66471	2.74537
W0004	1999	2.82941	2.74537
W0004	2003	2.65294	2.74537
W0004	2007	2.71765	2.74537
W0004	2001	2.72647	2.74537
W0010	2005	2.75588	2.71497
W0010	2007	2.55882	2.71497
W0015	2002	2.87059	2.83718
W0015	2002	2.87941	2.83718
W0018	2002	2.87647	2.81358
W0018	2004	2.72647	2.81358
W0018	2006	2.85588	2.81358
W0021	2002	2.82059	2.79135
W0021	2002	2.76765	2.79135
W0104	2008	2.77941	2.7784
W0104	2014	2.69118	2.7784
W0104	2005	2.75294	2.7784
W0104	2009	2.88235	2.7784
W0104	2011	2.74412	2.7784
W0104	2015	2.76471	2.7784
W0107	2006	2.86765	2.86808
W0107	2002	2.78529	2.86808
W0107	2002	2.97059	2.86808
W0107	2004	2.96176	2.86808
W0107	2008	2.86765	2.86808
W0109	2003	2.62647	2.685
W0109	2001	2.59118	2.685
W0109	2000	2.68529	2.685
W0120	2001	2.68235	2.65758
W0120	2000	2.56176	2.65758
W0120	2002	2.55882	2.65758
W0121	2000	2.77059	2.78404
W0122	2000	2.67059	2.74181
W0208	2003	2.62353	2.69209
W0208	2004	2.63235	2.69209
W0209	2006	2.86765	2.8365
W0209	2003	2.77941	2.8365
W0209	2004	2.92353	2.8365
W0212	2005	2.98824	2.89296
W0212	2004	2.85588	2.89296
W0212	2006	2.96765	2.89296
W0217	2007	2.87353	2.82533
W0217	2003	2.71176	2.82533
W0217	2004	2.70882	2.82533
W0217	2006	3.03235	2.82533
W0217	2010	2.79412	2.82533
W0217	2012	2.85	2.82533
W0219	2004	2.88529	2.86137
W0219	2015	2.91176	2.86137
W0219	2009	2.91176	2.86137
W0219	2010	2.81765	2.86137
W0221	2004	2.63235	2.7249
W0227	2001	2.81765	2.80077
W0229	2004	2.88529	2.81563
W0229	2008	2.73529	2.81563
W0229	2001	2.91765	2.81563
W0229	2003	2.83824	2.81563
W0229	2005	2.74706	2.81563
W0229	2009	2.75588	2.81563
W0231	2001	2.90294	2.8485
W0231	2008	2.9	2.8485
W0231	2007	2.82353	2.8485
W0231	2003	2.82647	2.8485
W0234	2001	2.82059	2.77007
W0234	2003	2.69118	2.77007
W0236	2001	2.70294	2.68884
W0236	2004	2.54118	2.68884
W0237	2003	2.59412	2.68242
W0237	2005	2.72647	2.68242
W0237	2007	2.65	2.68242
W0237	2001	2.77353	2.68242
W0237	2009	2.49706	2.68242
W0238	2001	2.64412	2.72977
W0303	2004	2.68824	2.77463
W0303	2010	2.82941	2.77463
W0303	2006	2.84412	2.77463
W0303	2012	2.70588	2.77463
W0323	2002	2.81765	2.858
W0323	2004	2.80882	2.858
W0323	2002	2.93529	2.858
W0323	2003	2.98529	2.858
W0325	2002	2.69412	2.75419
W0326	2002	2.70294	2.73313
W0326	2010	2.76471	2.73313
W0326	2004	2.63235	2.73313
W0326	2007	2.72059	2.73313
W0328	2002	2.71471	2.76124
W0405	2006	2.95294	2.86829
W0407	2005	2.89706	2.8414
W0410	2006	2.85588	2.8104
W0410	2005	2.79706	2.8104
W0411	2006	2.97353	2.88072
W0411	2005	2.91765	2.88072
W0411	2008	2.89706	2.88072
W0411	2007	2.87353	2.88072
W0415	2006	2.76176	2.773
W0416	2006	2.8	2.79651
W0422	2008	2.7	2.79728
W0422	2007	2.82941	2.79728
W0422	2006	2.84412	2.79728
W0422	2005	2.83235	2.79728
W0425	2012	2.83824	2.75944
W0425	2010	2.7	2.75944
W0425	2003	2.62353	2.75944
W0425	2005	2.88529	2.75944
W0425	2007	2.71471	2.75944
W0425	2008	2.73824	2.75944
W0427	2003	2.81765	2.78826
W0427	2004	2.75	2.78826
W0503	2006	2.86471	2.84558
W0503	2008	2.85588	2.84558
W0503	2007	2.9	2.84558
W0504	2007	2.84706	2.78321
W0504	2009	2.71176	2.78321
W0507	2006	2.89118	2.7839
W0507	2008	2.76176	2.7839
W0507	2007	2.69412	2.7839
W0516	2004	2.65588	2.73759
W0517	2004	2.90588	2.81137
W0517	2010	2.72353	2.81137
W0517	2006	2.81471	2.81137
W0605	2015	2.79118	2.82235
W0605	2011	2.78824	2.82235
W0605	2009	2.85	2.82235
W0605	2010	2.86471	2.82235
W0605	2012	2.83235	2.82235
W0610	2009	2.73824	2.74762
W0610	2008	2.75294	2.74762
W0610	2011	2.88529	2.74762
W0610	2012	2.79118	2.74762
W0610	2010	2.60588	2.74762
W0610	2009	2.76471	2.74762
W0610	2007	2.65	2.74762
W0611	2011	2.78529	2.81322
W0611	2012	3.09118	2.81322
W0611	2008	2.66471	2.81322
W0611	2010	2.83235	2.81322
W0611	2009	2.71765	2.81322
W0616	2009	2.79412	2.78166
W0616	2008	2.76176	2.78166
W0620	2011	2.77059	2.83782
W0620	2012	2.90882	2.83782
W0620	2008	2.85	2.83782
W0620	2007	2.82647	2.83782
W0620	2014	2.89706	2.83782
W0621	2015	2.77059	2.77129
W0621	2012	2.70882	2.77129
W0621	2010	2.81471	2.77129
W0621	2008	2.74412	2.77129
W0622	2009	2.63235	2.74943
W0622	2008	2.80294	2.74943
W0623	2015	2.62059	2.73283
W0623	2008	2.72941	2.73283
W0623	2010	2.76471	2.73283
W0624	2006	2.81471	2.84057
W0624	2007	2.89118	2.84057
W0624	2005	2.87647	2.84057
W0626	2006	2.82353	2.78208
W0626	2007	2.73235	2.78208
W0626	2005	2.77647	2.78208
W0703	2008	2.69706	2.81428
W0703	2009	2.87941	2.81428
W0703	2010	2.88529	2.81428
W0706	2009	2.72647	2.78179
W0706	2015	2.83235	2.78179
W0713	2014	2.84706	2.86579
W0713	2012	2.99118	2.86579
W0713	2009	2.86471	2.86579
W0716	2015	2.67353	2.72322
W0716	2006	2.68529	2.72322
W0716	2009	2.62941	2.72322
W0716	2011	2.79118	2.72322
W0720	2009	2.76765	2.81224
W0720	2006	2.86765	2.81224
W0720	2014	2.78824	2.81224
W0720	2010	2.83824	2.81224
W0806	2011	2.79118	2.76361
W0806	2009	2.62647	2.76361
W0806	2010	2.82059	2.76361
W0806	2012	2.96765	2.76361
W0806	2008	2.56176	2.76361
W0813	2008	2.68529	2.75304
W0814	2008	2.55	2.68392
W0818	2011	2.73529	2.69316
W0818	2010	2.65588	2.69316
W0818	2008	2.45294	2.69316
W0818	2012	2.73824	2.69316
W0818	2015	2.75882	2.69316
W0820	2009	2.67647	2.6929
W0820	2011	2.72353	2.6929
W0820	2008	2.54706	2.6929
W0820	2010	2.68824	2.6929
W0825	2011	2.67941	2.72319
W0825	2008	2.60294	2.72319
W0825	2012	2.80882	2.72319
W0826	2009	2.67941	2.82669
W0826	2007	3.00294	2.82669
W0904	2011	2.93824	2.85388
W1011	2012	2.94706	2.863
W1017	2015	2.80588	2.82218
W1017	2012	2.86176	2.82218
W1018	2009	2.7	2.75335
W1110	2015	2.92353	2.84774
W1110	2014	2.84412	2.84774
W1112	2015	2.89706	2.84391
W1203	2015	2.99118	2.84254
W1203	2011	2.82941	2.84254
W1203	2012	2.77059	2.84254
W1205	2014	3.06471	2.91721
W1206	2015	3.27941	3.04635
W1206	2014	3.13529	3.04635
W1209	2015	2.81176	2.80196
W1304	2015	2.86765	2.82552
W1305	2015	2.89118	2.83225
W1313	2012	2.82647	2.81074
W1319	2015	2.75294	2.82196
W1319	2012	2.92059	2.82196
W1408	2015	3.26176	3.00116
W8808	2002	2.71176	2.71942
W8808	1998	2.70882	2.71942
W8808	1996	2.70294	2.71942
W8808	2000	2.73529	2.71942
W8808	1995	2.62353	2.71942
W8811	1996	2.93824	2.95294
W8811	1998	3.26471	2.95294
W8811	1995	2.85	2.95294
W8904	2002	2.76176	2.87406
W8904	1996	2.97941	2.87406
W8904	2005	2.86765	2.87406
W8904	1999	2.99118	2.87406
W8905	1995	2.73235	2.82033
W8905	1996	2.93529	2.82033
W8906	2000	2.85882	2.79755
W8906	1996	2.77647	2.79755
W8906	2002	2.83824	2.79755
W8906	1998	2.88824	2.79755
W8906	2004	2.61471	2.79755
W9003	1998	2.76765	2.86763
W9003	2000	2.97059	2.86763
W9003	1996	2.95	2.86763
W9007	2003	2.70294	2.74945
W9007	2001	2.72059	2.74945
W9008	2001	2.64412	2.63795
W9008	1997	2.62353	2.63795
W9008	1999	2.62353	2.63795
W9008	1995	2.42941	2.63795
W9101	1997	2.67353	2.77652
W9101	2000	2.73235	2.77652
W9101	2004	2.78235	2.77652
W9101	2002	2.82353	2.77652
W9101	1996	2.84118	2.77652
W9207	1995	2.51176	2.66276
W9208	1995	2.81765	2.81505
W9208	1996	3.05	2.81505
W9208	1992	2.60882	2.81505
W9306	1997	2.58824	2.70023
W9307	2003	2.78824	2.82329
W9307	1999	2.87353	2.82329
W9307	2001	2.82059	2.82329
W9307	1995	2.78529	2.82329
W9307	1996	2.87941	2.82329
W9308	1997	2.72353	2.77793
W9308	2002	2.74706	2.77793
W9308	1995	2.99118	2.77793
W9308	2008	2.67059	2.77793
W9308	2005	2.72059	2.77793
W9310	1999	2.60882	2.66802
W9310	2002	2.41176	2.66802
W9310	1997	2.64412	2.66802
W9310	1995	2.84706	2.66802
W9402	1996	3.15588	2.95368
W9403	2003	2.85294	2.82034
W9403	2009	2.8	2.82034
W9403	2005	2.76765	2.82034
W9403	1996	2.80882	2.82034
W9403	1999	2.90882	2.82034
W9403	2001	2.78529	2.82034
W9403	1995	2.63529	2.82034
W9403	2011	2.94706	2.82034
W9403	2006	2.88824	2.82034
W9403	2008	2.67059	2.82034
W9403	2012	2.99412	2.82034
W9404	2003	2.75882	2.70183
W9404	1998	2.66176	2.70183
W9404	1995	2.56765	2.70183
W9404	1996	2.71471	2.70183
W9404	2001	2.67941	2.70183
W9502	1999	2.93235	2.75902
W9502	2003	2.60294	2.75902
W9502	2001	2.70588	2.75902
W9504	1999	2.93824	2.84647
W9504	1996	2.88235	2.84647
W9504	1995	2.8	2.84647
W9507	1998	2.86471	2.74072
W9507	1995	2.54118	2.74072
W9507	1997	2.75588	2.74072
W9507	1996	2.75294	2.74072
W9601	1996	2.97941	2.88255
W9601	1997	2.90294	2.88255
W9602	1996	2.97647	2.87405
W9605	1997	3.28235	3.01265
W9615	2004	2.61176	2.78026
W9615	2010	2.82647	2.78026
W9615	2008	2.75294	2.78026
W9615	2006	2.92647	2.78026
W9615	2002	2.75	2.78026
W9804	2000	2.73529	2.73937
W9804	2002	2.68529	2.73937
W9806	2006	2.83235	2.79306
W9806	1998	2.80588	2.79306
W9806	2004	2.73235	2.79306
W9806	2002	2.69706	2.79306
W9806	1999	2.9	2.79306
W9812	1999	3.04118	2.90251
W9814	2006	2.69706	2.78312
W9814	2000	2.81471	2.78312
W9814	2009	2.69412	2.78312
W9814	2011	3.10294	2.78312
W9814	2003	2.6	2.78312
W9903	2004	2.65	2.69493
W9903	2001	2.60588	2.69493
W9903	2007	2.66765	2.69493
W9903	2009	2.72647	2.69493
W9904	1998	3.00294	2.88616
W9908	1999	2.78235	2.78752
W9909	2002	2.60588	2.76212
W9909	2005	2.86765	2.76212
W9913	2001	2.78529	2.70275
W9913	2003	2.55	2.70275
W9913	2005	2.64412	2.70275
W9914	2008	2.77353	2.79122
W9914	2012	2.81765	2.79122
W9914	2001	2.75588	2.79122
W9914	2005	2.79706	2.79122

## Sheet: SupplementaryNote3
BearID	sex	mother	bearyear.represent	motheryear.represent	n15	n15.mother
W0214	F	W0004	W0214_2001	W0004_2001	2.85882	2.72647
W0422	F	W0004	W0422_2003	W0004_2003	2.75294	2.65294
W0620	F	W0004	W0620_2005	W0004_2005	3.04706	2.78529
W0806	F	W0010	W0806_2007	W0010_2007	2.68824	2.55882
W0508	F	W0018	W0508_2004	W0018_2004	2.88235	2.72647
W0709	F	W0018	W0709_2006	W0018_2006	3.07647	2.85588
W0602	F	W0104	W0602_2005	W0104_2005	2.91176	2.75294
W1205	F	W0104	W1205_2011	W0104_2011	3.17353	2.74412
W1206	F	W0104	W1206_2011	W0104_2011	3.07941	2.74412
W0209	F	W0109	W0209_2001	W0109_2001	2.73529	2.59118
W0208	F	W0109	W0208_2001	W0109_2001	2.61765	2.59118
W0412	F	W0109	W0412_2003	W0109_2003	2.75	2.62647
W0702	F	W0209	W0702_2006	W0209_2006	3.01471	2.86765
W0701	F	W0209	W0701_2006	W0209_2006	2.95	2.86765
W1114	F	W0219	W1114_2010	W0219_2010	2.67059	2.81765
W0605	F	W0229	W0605_2005	W0229_2005	2.82647	2.74706
W0606	F	W0229	W0606_2005	W0229_2005	2.88824	2.74706
W0904	F	W0229	W0904_2008	W0229_2008	2.85	2.73529
W0407	F	W0234	W0407_2003	W0234_2003	2.75294	2.69118
W0513	F	W0236	W0513_2004	W0236_2004	2.93529	2.54118
W0419	F	W0237	W0419_2003	W0237_2003	2.90588	2.59412
W0616	F	W0237	W0616_2005	W0237_2005	2.95	2.72647
W0819	F	W0237	W0819_2007	W0237_2007	2.83235	2.65
W0820	F	W0237	W0820_2007	W0237_2007	2.82353	2.65
W0818	F	W0237	W0818_2007	W0237_2007	2.69118	2.65
W1017	F	W0237	W1017_2009	W0237_2009	2.73235	2.49706
W1305	F	W0303	W1305_2012	W0303_2012	2.88235	2.70588
W0504	F	W0326	W0504_2004	W0326_2004	2.57647	2.63235
W0816	F	W0326	W0816_2007	W0326_2007	2.83235	2.72059
W0817	F	W0326	W0817_2007	W0326_2007	2.80588	2.72059
W1110	F	W0326	W1110_2010	W0326_2010	2.79706	2.76471
W0611	F	W0425	W0611_2005	W0425_2005	2.91471	2.88529
W0825	F	W0425	W0825_2007	W0425_2007	2.79706	2.71471
W0823	F	W0425	W0823_2007	W0425_2007	2.79412	2.71471
W1111	F	W0425	W1111_2010	W0425_2010	2.76765	2.7
W1315	F	W0425	W1315_2012	W0425_2012	2.82647	2.83824
W0712	F	W0517	W0712_2006	W0517_2006	2.97647	2.81471
W0713	F	W0517	W0713_2006	W0517_2006	2.95588	2.81471
W1106	F	W0517	W1106_2010	W0517_2010	2.84118	2.72353
W1310	F	W0621	W1310_2012	W0621_2012	2.84118	2.70882
W1311	F	W0621	W1311_2012	W0621_2012	2.94412	2.70882
W1112	F	W0623	W1112_2010	W0623_2010	2.92353	2.76471
W1209	F	W0716	W1209_2011	W0716_2011	3.07059	2.79118
W1006	F	W0720	W1006_2009	W0720_2009	2.88824	2.76765
W1011	F	W0826	W1011_2009	W0826_2009	2.81176	2.67941
W9613	F	W8808	W9613_1995	W8808_1995	2.77647	2.62353
W9910	F	W8808	W9910_1998	W8808_1998	2.94118	2.70882
W9911	F	W8808	W9911_1998	W8808_1998	2.91765	2.70882
W9912	F	W8808	W9912_1998	W8808_1998	2.87941	2.70882
W9703	F	W8904	W9703_1996	W8904_1996	3.19118	2.97941
W0015	F	W8904	W0015_1999	W8904_1999	3.15294	2.99118
W0608	F	W8904	W0608_2005	W8904_2005	2.98235	2.86765
W0609	F	W8904	W0609_2005	W8904_2005	3.02647	2.86765
W0607	F	W8904	W0607_2005	W8904_2005	2.95882	2.86765
W9615	F	W8905	W9615_1995	W8905_1995	2.78824	2.73235
W9919	F	W8906	W9919_1998	W8906_1998	3.01765	2.88824
W0117	F	W8906	W0117_2000	W8906_2000	3.12941	2.85882
W0303	F	W8906	W0303_2002	W8906_2002	3.09412	2.83824
W0507	F	W8906	W0507_2004	W8906_2004	2.76471	2.61471
W9908	F	W9003	W9908_1998	W9003_1998	2.85	2.76765
W0107	F	W9003	W0107_2000	W9003_2000	3.08529	2.97059
W0405	F	W9007	W0405_2003	W9007_2003	2.87059	2.70294
W9805	F	W9008	W9805_1997	W9008_1997	2.88235	2.62353
W9804	F	W9008	W9804_1997	W9008_1997	2.88529	2.62353
W0021	F	W9008	W0021_1999	W9008_1999	2.82353	2.62353
W0219	F	W9008	W0219_2001	W9008_2001	2.86176	2.64412
W0505	F	W9101	W0505_2004	W9101_2004	2.72941	2.78235
W9606	F	W9207	W9606_1995	W9207_1995	2.84412	2.51176
W9607	F	W9207	W9607_1995	W9207_1995	2.80588	2.51176
W9808	F	W9306	W9808_1997	W9306_1997	2.79706	2.58824
W0212	F	W9307	W0212_2001	W9307_2001	3.05882	2.82059
W0410	F	W9307	W0410_2003	W9307_2003	2.83529	2.78824
W9812	F	W9308	W9812_1997	W9308_1997	2.82353	2.72353
W9814	F	W9308	W9814_1997	W9308_1997	3.02941	2.72353
W9812	F	W9308	W9812_1997	W9308_1997	2.92353	2.72353
W0318	F	W9308	W0318_2002	W9308_2002	3.09118	2.74706
W9803	F	W9310	W9803_1997	W9310_1997	3.00882	2.64412
W0008	F	W9310	W0008_1999	W9310_1999	2.83824	2.60882
W0311	F	W9310	W0311_2002	W9310_2002	2.88824	2.41176
W0010	F	W9403	W0010_1999	W9403_1999	3.00882	2.90882
W0217	F	W9403	W0217_2001	W9403_2001	2.85882	2.78529
W1303	F	W9403	W1303_2012	W9403_2012	3.07647	2.99412
W1304	F	W9403	W1304_2012	W9403_2012	3.13529	2.99412
W9913	F	W9404	W9913_1998	W9404_1998	2.74706	2.66176
W9914	F	W9404	W9914_1998	W9404_1998	2.84412	2.66176
W0223	F	W9404	W0223_2001	W9404_2001	2.85294	2.67941
W0221	F	W9404	W0221_2001	W9404_2001	2.78235	2.67941
W0205	F	W9502	W0205_2001	W9502_2001	2.95882	2.70588
W0402	F	W9502	W0402_2003	W9502_2003	2.89706	2.60294
W0401	F	W9502	W0401_2003	W9502_2003	2.82647	2.60294
W0403	F	W9502	W0403_2003	W9502_2003	2.89118	2.60294
W0402	F	W9502	W0402_2003	W9502_2003	2.91176	2.60294
W0019	F	W9504	W0019_1999	W9504_1999	3.13529	2.93824
W0018	F	W9504	W0018_1999	W9504_1999	3.16176	2.93824
W0020	F	W9504	W0020_1999	W9504_1999	3.14412	2.93824
W0317	F	W9615	W0317_2002	W9615_2002	2.97353	2.75
W1104	F	W9615	W1104_2010	W9615_2010	2.85294	2.82647
W1105	F	W9615	W1105_2010	W9615_2010	2.78235	2.82647
W0309	F	W9804	W0309_2002	W9804_2002	2.88824	2.68529
W0503	F	W9806	W0503_2004	W9806_2004	2.93235	2.73235
W0703	F	W9806	W0703_2006	W9806_2006	3.04412	2.83235
W0706	F	W9814	W0706_2006	W9814_2006	3.01176	2.69706
W0707	F	W9814	W0707_2006	W9814_2006	2.97647	2.69706
W0509	F	W9903	W0509_2004	W9903_2004	2.69412	2.65
W1009	F	W9903	W1009_2009	W9903_2009	2.84412	2.72647
W9905	F	W9904	W9905_1998	W9904_1998	3.62647	3.00294
W0305	F	W9909	W0305_2002	W9909_2002	2.87941	2.60588
W0306	F	W9909	W0306_2002	W9909_2002	2.93824	2.60588
W0304	F	W9909	W0304_2002	W9909_2002	2.88235	2.60588
W0603	F	W9909	W0603_2005	W9909_2005	3.13824	2.86765
W0416	F	W9913	W0416_2003	W9913_2003	2.75	2.55
W0415	F	W9913	W0415_2003	W9913_2003	2.76765	2.55
W0622	F	W9913	W0622_2005	W9913_2005	2.88529	2.64412
W0621	F	W9913	W0621_2005	W9913_2005	2.80294	2.64412
W0623	F	W9914	W0623_2005	W9914_2005	3.06765	2.79706
W1309	F	W9914	W1309_2012	W9914_2012	3.02941	2.81765

[truncated: 1 more sheets: SupplementaryNote4]
